# Supplementary material for: Continuous strain tuning of oxygen evolution catalysts with anisotropic thermal expansion
Source: Nat Commun. 2024 Feb 28;15:1780. doi: 10.1038/s41467-024-46216-9 (PMC10901830; doi:10.1038/s41467-024-46216-9)
Supplement: Supplementary file 3 — Source Data [file 41467_2024_46216_MOESM3_ESM.xlsx]

## Sheet: Fig. 1c
Raman shift (cm-1)	25 ℃	Raman shift (cm-1)	60 ℃	Raman shift (cm-1)	90 ℃
100	8.47656	100	0.00958	100	0.01283
101.623	8.47791	101.55	0.01524	101.632	0.02067
103.246	8.48014	103.101	0.02398	103.265	0.0329
104.868	8.48378	104.651	0.03731	104.897	0.05177
106.491	8.48964	106.201	0.05745	106.529	0.08051
108.114	8.49895	107.751	0.08749	108.162	0.12373
109.737	8.51354	109.302	0.13181	109.794	0.18795
111.36	8.5361	110.852	0.19644	111.426	0.28217
112.982	8.57051	112.402	0.28962	113.059	0.41867
114.605	8.62226	113.953	0.4224	114.691	0.61397
116.228	8.69904	115.503	0.60943	116.324	0.88988
117.851	8.81141	117.053	0.86981	117.956	1.27472
119.474	8.97357	118.603	1.22807	119.588	1.80471
121.096	9.20437	120.154	1.71525	121.221	2.52526
122.719	9.52829	121.704	2.36993	122.853	3.49228
124.342	9.97652	123.254	3.23924	124.485	4.77331
125.965	10.5881	124.804	4.37979	126.118	6.44815
127.588	11.4105	126.355	5.85823	127.75	8.60908
129.211	12.5009	127.905	7.75141	129.382	11.3602
130.833	13.9256	129.455	10.1461	131.015	14.8156
132.456	15.7601	131.006	13.1376	132.647	19.0967
134.079	18.0873	132.556	16.8282	134.279	24.3278
135.702	20.9956	134.106	21.3236	135.912	30.6305
137.325	24.5752	135.656	26.7291	137.544	38.1164
138.947	28.9131	137.207	33.1445	139.176	46.8787
140.57	34.088	138.757	40.6575	140.809	56.9829
142.193	40.1623	140.307	49.3368	142.441	68.4572
143.816	47.1757	141.858	59.2249	144.074	81.2831
145.439	55.1365	143.408	70.3298	145.706	95.3866
147.061	64.0151	144.958	82.6184	147.338	110.632
148.684	73.7371	146.508	96.0099	148.971	126.817
150.307	84.1798	148.059	110.372	150.603	143.676
151.93	95.1698	149.609	125.517	152.235	160.877
153.553	106.485	151.159	141.204	153.868	178.037
155.175	117.859	152.709	157.143	155.5	194.73
156.798	128.992	154.26	172.999	157.132	210.505
158.421	139.558	155.81	188.406	158.765	224.903
160.044	149.226	157.36	202.978	160.397	237.485
161.667	157.674	158.911	216.324	162.029	247.846
163.289	164.606	160.461	228.067	163.662	255.643
164.912	169.769	162.011	237.861	165.294	260.611
166.535	172.971	163.561	245.406	166.926	262.577
168.158	174.09	165.112	250.466	168.559	261.473
169.781	173.083	166.662	252.88	170.191	257.337
171.404	169.989	168.212	252.571	171.824	250.313
173.026	164.925	169.763	249.548	173.456	240.642
174.649	158.082	171.313	243.908	175.088	228.647
176.272	149.707	172.863	235.831	176.721	214.716
177.895	140.095	174.413	225.568	178.353	199.283
179.518	129.568	175.964	213.43	179.985	182.802
181.14	118.457	177.514	199.773	181.618	165.729
182.763	107.088	179.064	184.978	183.25	148.499
184.386	95.7623	180.615	169.435	184.882	131.508
186.009	84.7491	182.165	153.529	186.515	115.103
187.632	74.2727	183.715	137.619	188.147	99.5697
189.254	64.509	185.265	122.031	189.779	85.1283
190.877	55.5836	186.816	107.044	191.412	71.9328
192.5	47.5731	188.366	92.8877	193.044	60.0739
194.123	40.5095	189.916	79.7362	194.676	49.585
195.746	34.3863	191.466	67.7103	196.309	40.4502
197.368	29.1653	193.017	56.8795	197.941	32.6135
198.991	24.7849	194.567	47.2672	199.574	25.9884
200.614	21.1673	196.117	38.8566	201.206	20.4677
202.237	18.2258	197.668	31.5989	202.838	15.9317
203.86	15.8701	199.218	25.4204	204.471	12.2564
205.482	14.0117	200.768	20.2299	206.103	9.319
207.105	12.5673	202.318	15.926	207.735	7.00296
208.728	11.461	203.869	12.4029	209.368	5.20115
210.351	10.6258	205.419	9.55522	211	3.81789
211.974	10.0044	206.969	7.28216	212.632	2.76983
213.596	9.54865	208.52	5.49013	214.265	1.98605
215.219	9.21905	210.07	4.09455	215.897	1.40745
216.842	8.98406	211.62	3.02087	217.529	0.98579
218.465	8.81889	213.17	2.20476	219.162	0.6824
220.088	8.70445	214.721	1.59181	220.794	0.46689
221.711	8.62633	216.271	1.13691	222.426	0.31573
223.333	8.57386	217.821	0.80327	224.059	0.21105
224.956	8.53928	219.372	0.56144	225.691	0.13947
226.579	8.51709	220.922	0.3882	227.324	0.09117
228.202	8.50344	222.472	0.26554	228.956	0.05902
229.825	8.49581	224.022	0.1797	230.588	0.03796
231.447	8.49256	225.573	0.12033	232.221	0.02444
233.07	8.49281	227.123	0.07976	233.853	0.01605
234.693	8.49621	228.673	0.05238	235.485	0.01118
236.316	8.50289	230.223	0.03416	237.118	0.00882
237.939	8.51337	231.774	0.02226	238.75	0.00841
239.561	8.52863	233.324	0.01468	240.382	0.00975
241.184	8.55005	234.874	0.0101	242.015	0.01293
242.807	8.57957	236.425	0.00767	243.647	0.0183
244.43	8.61968	237.975	0.00687	245.279	0.02656
246.053	8.67362	239.525	0.00748	246.912	0.03871
247.675	8.74546	241.075	0.00952	248.544	0.0562
249.298	8.84022	242.626	0.01323	250.176	0.08102
250.921	8.96411	244.176	0.01908	251.809	0.11582
252.544	9.12458	245.726	0.02779	253.441	0.1641
254.167	9.33056	247.277	0.04046	255.074	0.2304
255.789	9.59253	248.827	0.05855	256.706	0.3205
257.412	9.92264	250.377	0.08408	258.338	0.44175
259.035	10.3348	251.927	0.11971	259.971	0.60327
260.658	10.8445	253.478	0.16895	261.603	0.81625
262.281	11.469	255.028	0.2363	263.235	1.09426
263.904	12.2269	256.578	0.32756	264.868	1.45343
265.526	13.1379	258.128	0.44997	266.5	1.91273
267.149	14.2222	259.679	0.61259	268.132	2.49397
268.772	15.5002	261.229	0.82646	269.765	3.2219
270.395	16.9917	262.779	1.10498	271.397	4.12396
272.018	18.7146	264.33	1.46409	273.029	5.22994
273.64	20.6845	265.88	1.92245	274.662	6.57145
275.263	22.9133	267.43	2.50161	276.294	8.18101
276.886	25.4082	268.98	3.22599	277.926	10.091
278.509	28.1704	270.531	4.1227	279.559	12.3322
280.132	31.1944	272.081	5.2213	281.191	14.9325
281.754	34.4665	273.631	6.55318	282.824	17.9144
283.377	37.9647	275.182	8.15085	284.456	21.2939
285	41.6578	276.732	10.0469	286.088	25.0777
286.623	45.5055	278.282	12.2726	287.721	29.2619
288.246	49.4587	279.832	14.8566	289.353	33.8298
289.868	53.4598	281.383	17.8228	290.985	38.7505
291.491	57.4444	282.933	21.1891	292.618	43.978
293.114	61.3424	284.483	24.9647	294.25	49.4511
294.737	65.0801	286.034	29.1486	295.882	55.0931
296.36	68.5823	287.584	33.7276	297.515	60.8135
297.982	71.7749	289.134	38.675	299.147	66.5096
299.605	74.5874	290.684	43.9493	300.779	72.0692
301.228	76.9554	292.235	49.4938	302.412	77.3742
302.851	78.8235	293.785	55.2366	304.044	82.3046
304.474	80.1465	295.335	61.0914	305.676	86.7429
306.096	80.8924	296.885	66.9593	307.309	90.5784
307.719	81.0427	298.436	72.7308	308.941	93.7123
309.342	80.5937	299.986	78.2894	310.574	96.0616
310.965	79.5565	301.536	83.515	312.206	97.5628
312.588	77.9566	303.087	88.2884	313.838	98.1749
314.211	75.8326	304.637	92.4953	315.471	97.8808
315.833	73.2352	306.187	96.0313	317.103	96.6888
317.456	70.2245	307.737	98.806	318.735	94.6316
319.079	66.8682	309.288	100.747	320.368	91.7651
320.702	63.2391	310.838	101.802	322	88.1658
322.325	59.4121	312.388	101.944	323.632	83.9274
323.947	55.4618	313.939	101.167	325.265	79.157
325.57	51.4606	315.489	99.4947	326.897	73.9701
327.193	47.4759	317.039	96.9703	328.529	68.4864
328.816	43.5689	318.589	93.6609	330.162	62.8253
330.439	39.7932	320.14	89.6522	331.794	57.1015
332.061	36.1938	321.69	85.0453	333.426	51.4216
333.684	32.8067	323.24	79.9525	335.059	45.8809
335.307	29.6589	324.791	74.4929	336.691	40.5618
336.93	26.769	326.341	68.7882	338.324	35.5321
338.553	24.1477	327.891	62.9581	339.956	30.8449
340.175	21.799	329.441	57.1169	341.588	26.5395
341.798	19.7213	330.992	51.3702	343.221	22.6424
343.421	17.9091	332.542	45.8122	344.853	19.1696
345.044	16.3544	334.092	40.5245	346.485	16.13
346.667	15.0487	335.642	35.5749	348.118	13.528
348.289	13.9838	337.193	31.0175	349.75	11.3676
349.912	13.1543	338.743	26.8929	351.382	9.6557
351.535	12.5581	340.293	23.2298	353.015	8.40493
353.158	12.1974	341.844	20.0461	354.647	7.6358
354.781	12.0795	343.394	17.351	356.279	7.3766
356.404	12.216	344.944	15.1463	357.912	7.66143
358.026	12.6218	346.494	13.4287	359.544	8.52538
359.649	13.3136	348.045	12.1908	361.176	9.99707
361.272	14.3064	349.595	11.4225	362.809	12.0888
362.895	15.6105	351.145	11.1119	364.441	14.7857
364.518	17.2272	352.696	11.2455	366.074	18.0347
366.14	19.1446	354.246	11.8078	367.706	21.7368
367.763	21.334	355.796	12.7814	369.338	25.7431
369.386	23.7472	357.346	14.1456	370.971	29.8579
371.009	26.3155	358.897	15.8754	372.603	33.8486
372.632	28.9505	360.447	17.9406	374.235	37.4639
374.254	31.5474	361.997	20.3045	375.868	40.4561
375.877	33.9911	363.547	22.9232	377.5	42.6071
377.5	36.1632	365.098	25.7445	379.132	43.7524
379.123	37.9514	366.648	28.7086	380.765	43.8009
380.746	39.2583	368.198	31.7481	382.397	42.7451
382.368	40.01	369.749	34.7894	384.029	40.6619
383.991	40.1631	371.299	37.7545	385.662	37.7028
385.614	39.708	372.849	40.5629	387.294	34.0748
387.237	38.6705	374.399	43.1352	388.926	30.0165
388.86	37.1086	375.95	45.3955	390.559	25.7722
390.482	35.1076	377.5	47.2747	392.191	21.5677
392.105	32.7721	379.05	48.7141	393.824	17.592
393.728	30.2169	380.601	49.6674	395.456	13.9858
395.351	27.5577	382.151	50.1035	397.088	10.8372
396.974	24.9029	383.701	50.0077	398.721	8.18475
398.596	22.3466	385.251	49.3825	400.353	6.02497
400.219	19.9636	386.802	48.2473	401.985	4.32284
401.842	17.8077	388.352	46.6375	403.618	3.02314
403.465	15.9112	389.902	44.6025	405.25	2.06084
405.088	14.2865	391.453	42.2028	406.882	1.36955
406.711	12.9298	393.003	39.5079	408.515	0.8875
408.333	11.8243	394.553	36.5919	410.147	0.56116
409.956	10.945	396.103	33.5308	411.779	0.34671
411.579	10.2616	397.654	30.3991	413.412	0.21005
413.202	9.74247	399.204	27.267	415.044	0.12582
414.825	9.35699	400.754	24.1975	416.676	0.07598
416.447	9.077	402.304	21.2453	418.309	0.0482
418.07	8.87806	403.855	18.455	419.941	0.03443
419.693	8.73978	405.405	15.8608	421.574	0.02966
421.316	8.64575	406.955	13.4863	423.206	0.03103
422.939	8.58324	408.506	11.3454	424.838	0.03707
424.561	8.54267	410.056	9.44304	426.471	0.04731
426.184	8.51707	411.606	7.77618	428.103	0.06195
427.807	8.50153	413.156	6.33563	429.735	0.08169
429.43	8.49268	414.707	5.1073	431.368	0.10767
431.053	8.48833	416.257	4.07367	433	0.14148
432.675	8.48715	417.807	3.21516	434.632	0.1851
434.298	8.48841	419.358	2.51127	436.265	0.24106
435.921	8.49183	420.908	1.94156	437.897	0.31245
437.544	8.4975	422.458	1.48646	439.529	0.40305
439.167	8.5058	424.008	1.12776	441.162	0.51743
440.789	8.51737	425.559	0.84906	442.794	0.66108
442.412	8.53315	427.109	0.63592	444.426	0.84057
444.035	8.55442	428.659	0.47597	446.059	1.06366
445.658	8.58283	430.209	0.35888	447.691	1.33952
447.281	8.62048	431.76	0.27624	449.324	1.67882
448.904	8.67005	433.31	0.22145	450.956	2.09398
450.526	8.73488	434.86	0.18956	452.588	2.59927
452.149	8.81907	436.411	0.17708	454.221	3.21103
453.772	8.92771	437.961	0.18184	455.853	3.94774
455.395	9.06694	439.511	0.2029	457.485	4.8302
457.018	9.24421	441.061	0.24041	459.118	5.88158
458.64	9.46838	442.612	0.29556	460.75	7.12746
460.263	9.74995	444.162	0.37058	462.382	8.59584
461.886	10.1012	445.712	0.46871	464.015	10.317
463.509	10.5365	447.263	0.59425	465.647	12.3234
465.132	11.0722	448.813	0.75262	467.279	14.6494
466.754	11.727	450.363	0.95045	468.912	17.331
468.377	12.5217	451.913	1.19568	470.544	20.405
470	13.4796	453.464	1.4977	472.176	23.9091
471.623	14.6262	455.014	1.86743	473.809	27.8806
473.246	15.989	456.564	2.31752	475.441	32.3559
474.868	17.5971	458.115	2.8624	477.074	37.3694
476.491	19.4814	459.665	3.51849	478.706	42.9528
478.114	21.6731	461.215	4.30418	480.338	49.1337
479.737	24.2038	462.765	5.24001	481.971	55.9344
481.36	27.1045	464.316	6.34862	483.603	63.371
482.982	30.4044	465.866	7.65473	485.235	71.452
484.605	34.13	467.416	9.18511	486.868	80.1772
486.228	38.3038	468.966	10.9684	488.5	89.5363
487.851	42.9433	470.517	13.0348	490.132	99.5084
489.474	48.0593	472.067	15.416	491.765	110.061
491.096	53.6551	473.617	18.1443	493.397	121.148
492.719	59.7246	475.168	21.2526	495.029	132.714
494.342	66.2518	476.718	24.7735	496.662	144.685
495.965	73.2096	478.268	28.7387	498.294	156.981
497.588	80.559	479.818	33.178	499.926	169.504
499.211	88.2491	481.369	38.1185	501.559	182.149
500.833	96.2163	482.919	43.5839	503.191	194.798
502.456	104.386	484.469	49.5929	504.824	207.327
504.079	112.67	486.02	56.1587	506.456	219.603
505.702	120.975	487.57	63.2874	508.088	231.49
507.325	129.193	489.12	70.9775	509.721	242.851
508.947	137.215	490.67	79.2188	511.353	253.547
510.57	144.926	492.221	87.9912	512.985	263.445
512.193	152.208	493.771	97.2643	514.618	272.417
513.816	158.948	495.321	106.997	516.25	280.343
515.439	165.035	496.872	117.137	517.882	287.116
517.061	170.365	498.422	127.62	519.515	292.643
518.684	174.848	499.972	138.371	521.147	296.846
520.307	178.402	501.522	149.306	522.779	299.665
521.93	180.965	503.073	160.33	524.412	301.059
523.553	182.489	504.623	171.337	526.044	301.01
525.175	182.947	506.173	182.219	527.676	299.518
526.798	182.329	507.723	192.859	529.309	296.603
528.421	180.648	509.274	203.137	530.941	292.309
530.044	177.934	510.824	212.933	532.574	286.695
531.667	174.237	512.374	222.126	534.206	279.84
533.289	169.623	513.925	230.6	535.838	271.839
534.912	164.173	515.475	238.244	537.471	262.801
536.535	157.983	517.025	244.957	539.103	252.844
538.158	151.155	518.575	250.645	540.735	242.099
539.781	143.801	520.126	255.231	542.368	230.698
541.404	136.037	521.676	258.649	544	218.78
543.026	127.978	523.226	260.85	545.632	206.482
544.649	119.74	524.777	261.804	547.265	193.941
546.272	111.432	526.327	261.495	548.897	181.288
547.895	103.159	527.877	259.929	550.529	168.648
549.518	95.0145	529.427	257.128	552.162	156.137
551.14	87.0841	530.978	253.132	553.794	143.861
552.763	79.4411	532.528	247.999	555.426	131.914
554.386	72.147	534.078	241.799	557.059	120.379
556.009	65.2512	535.628	234.619	558.691	109.327
557.632	58.7908	537.179	226.556	560.324	98.8123
559.254	52.7911	538.729	217.717	561.956	88.8809
560.877	47.2667	540.279	208.214	563.588	79.5643
562.5	42.222	541.83	198.168	565.221	70.8827
564.123	37.6528	543.38	187.698	566.853	62.8455
565.746	33.547	544.93	176.925	568.485	55.4524
567.368	29.8864	546.48	165.967	570.118	48.6944
568.991	26.6477	548.031	154.939	571.75	42.5549
570.614	23.8041	549.581	143.946	573.382	37.0112
572.237	21.3258	551.131	133.089	575.015	32.0352
573.86	19.1819	552.682	122.459	576.647	27.5953
575.482	17.3408	554.232	112.135	578.279	23.6567
577.105	15.7711	555.782	102.187	579.912	20.183
578.728	14.4424	557.332	92.673	581.544	17.1368
580.351	13.3256	558.883	83.6401	583.176	14.4806
581.974	12.3935	560.433	75.1241	584.809	12.1774
583.596	11.6211	561.983	67.1502	586.441	10.1914
585.219	10.9853	563.534	59.7336	588.074	8.48844
586.842	10.4657	565.084	52.8803	589.706	7.03612
588.465	10.0439	566.634	46.5879	591.338	5.8043
590.088	9.7039	568.184	40.8465	592.971	4.76518
591.711	9.43161	569.735	35.6402	594.603	3.89333
593.333	9.21506	571.285	30.9478	596.235	3.16574
594.956	9.04398	572.835	26.7437	597.868	2.56177
596.579	8.90974	574.385	22.9995	599.5	2.06309
598.202	8.80511	575.936	19.6842	601.132	1.65352
599.825	8.7241	577.486	16.7657	602.765	1.3189
601.447	8.66179	579.036	14.2111	604.397	1.04695
603.07	8.61418	580.587	11.9878	606.029	0.82709
604.693	8.57804	582.137	10.0636	607.662	0.65027
606.316	8.55079	583.687	8.40754	609.294	0.5088
607.939	8.53038	585.237	6.9902	610.926	0.39619
609.561	8.51519	586.788	5.7838	612.559	0.30703
611.184	8.50396	588.338	4.76257	614.191	0.23679
612.807	8.49571	589.888	3.90276	615.824	0.18175
614.43	8.48969	591.439	3.18278	617.456	0.13883
616.053	8.48532	592.989	2.58312	619.088	0.10554
617.675	8.48218	594.539	2.08635	620.721	0.07984
619.298	8.47993	596.089	1.67699	622.353	0.06012
620.921	8.47833	597.64	1.34147	623.985	0.04505
622.544	8.4772	599.19	1.0679	625.618	0.03359
624.167	8.47641	600.74	0.84603	627.25	0.02493
625.789	8.47585	602.29	0.66703	628.882	0.01841
627.412	8.47547	603.841	0.52337	630.515	0.01353
629.035	8.47521	605.391	0.40867	632.147	0.0099
630.658	8.47503	606.941	0.31757	633.779	0.00721
632.281	8.4749	608.492	0.24559	635.412	0.00522
633.904	8.47482	610.042	0.18901	637.044	0.00377
635.526	8.47476	611.592	0.14477	638.676	0.0027
637.149	8.47473	613.142	0.11035	640.309	0.00193
638.772	8.4747	614.693	0.0837	641.941	0.00137
640.395	8.47469	616.243	0.06319	643.574	0.000969932
642.018	8.47468	617.793	0.04747	645.206	0.000682749
643.64	8.47467	619.344	0.03549	646.838	0.000478292
645.263	8.47466	620.894	0.02641	648.471	0.000333455
646.886	8.47466	622.444	0.01955	650.103	0.000231363
648.509	8.47466	623.994	0.01441	651.735	0.000159758
650.132	8.47466	625.545	0.01057	653.368	0.000109785
651.754	8.47466	627.095	0.00771	655	7.5082e-05
653.377	8.47466	628.645	0.0056
655	8.47466	630.196	0.00405
		631.746	0.00291
		633.296	0.00208
		634.846	0.00149
		636.397	0.00105
		637.947	0.000742967
		639.497	0.00052169
		641.047	0.000364552
		642.598	0.000253518
		644.148	0.000175454
		645.698	0.000120842
		647.249	8.28285e-05
		648.799	5.64994e-05
		650.349	3.8354e-05
		651.899	2.59109e-05
		653.45	1.74203e-05
		655	1.16556e-05

## Sheet: Fig. 1d-f
2theta	25 ℃	2theta	50 ℃	2theta	70 ℃	2theta	90 ℃
12.0008	173	12.0051	182	12.0051	176	12	165
12.011	175	12.0154	183	12.0154	156	12.0205	172
12.0212	203	12.0256	181	12.0256	189	12.0409	185
12.0314	206	12.0358	174	12.0358	181	12.0614	176
12.0417	198	12.0461	173	12.0461	168	12.0818	158
12.0519	189	12.0563	200	12.0563	170	12.1023	159
12.0621	193	12.0665	196	12.0665	178	12.1228	182
12.0724	204	12.0768	172	12.0768	185	12.1432	176
12.0826	178	12.087	160	12.087	177	12.1637	162
12.0928	188	12.0972	175	12.0972	197	12.1841	165
12.1031	192	12.1074	178	12.1074	176	12.2046	179
12.1133	172	12.1177	163	12.1177	173	12.2251	174
12.1235	198	12.1279	154	12.1279	174	12.2455	160
12.1337	196	12.1381	190	12.1381	173	12.266	189
12.144	171	12.1484	205	12.1484	166	12.2865	186
12.1542	203	12.1586	185	12.1586	163	12.3069	193
12.1644	180	12.1688	180	12.1688	188	12.3274	187
12.1747	194	12.1791	164	12.1791	175	12.3478	168
12.1849	201	12.1893	179	12.1893	178	12.3683	158
12.1951	203	12.1995	169	12.1995	177	12.3887	177
12.2054	208	12.2097	179	12.2097	172	12.4092	158
12.2156	190	12.22	183	12.22	161	12.4297	170
12.2258	209	12.2302	185	12.2302	174	12.4501	178
12.2361	192	12.2404	198	12.2404	176	12.4706	162
12.2463	206	12.2507	168	12.2507	168	12.491	164
12.2565	185	12.2609	207	12.2609	151	12.5115	154
12.2667	204	12.2711	194	12.2711	187	12.532	160
12.277	220	12.2814	191	12.2814	161	12.5524	183
12.2872	176	12.2916	176	12.2916	176	12.5729	177
12.2974	172	12.3018	164	12.3018	178	12.5934	166
12.3077	198	12.312	199	12.312	165	12.6138	171
12.3179	226	12.3223	171	12.3223	185	12.6343	186
12.3281	203	12.3325	184	12.3325	178	12.6547	145
12.3384	195	12.3427	170	12.3427	184	12.6752	178
12.3486	195	12.353	171	12.353	180	12.6957	169
12.3588	207	12.3632	175	12.3632	149	12.7161	166
12.369	199	12.3734	204	12.3734	173	12.7366	167
12.3793	186	12.3837	173	12.3837	164	12.757	164
12.3895	185	12.3939	182	12.3939	173	12.7775	174
12.3997	172	12.4041	183	12.4041	167	12.798	157
12.41	198	12.4144	196	12.4144	204	12.8184	162
12.4202	162	12.4246	198	12.4246	176	12.8389	177
12.4304	180	12.4348	203	12.4348	149	12.8593	186
12.4407	191	12.445	194	12.445	172	12.8798	163
12.4509	186	12.4553	185	12.4553	172	12.9003	183
12.4611	187	12.4655	171	12.4655	169	12.9207	160
12.4713	191	12.4757	212	12.4757	159	12.9412	158
12.4816	193	12.486	184	12.486	167	12.9617	157
12.4918	165	12.4962	156	12.4962	178	12.9821	186
12.502	180	12.5064	203	12.5064	152	13.0026	155
12.5123	178	12.5167	217	12.5167	153	13.023	196
12.5225	185	12.5269	179	12.5269	168	13.0435	166
12.5327	179	12.5371	142	12.5371	168	13.064	157
12.543	215	12.5473	159	12.5473	176	13.0844	185
12.5532	202	12.5576	154	12.5576	174	13.1049	164
12.5634	191	12.5678	170	12.5678	165	13.1253	163
12.5737	183	12.578	219	12.578	152	13.1458	167
12.5839	188	12.5883	198	12.5883	157	13.1662	199
12.5941	183	12.5985	160	12.5985	186	13.1867	134
12.6043	200	12.6087	191	12.6087	179	13.2072	171
12.6146	172	12.619	163	12.619	192	13.2276	171
12.6248	198	12.6292	178	12.6292	173	13.2481	189
12.635	184	12.6394	210	12.6394	168	13.2686	133
12.6453	200	12.6496	192	12.6496	164	13.289	167
12.6555	200	12.6599	187	12.6599	177	13.3095	164
12.6657	204	12.6701	167	12.6701	169	13.3299	158
12.676	143	12.6803	177	12.6803	166	13.3504	149
12.6862	194	12.6906	165	12.6906	182	13.3709	180
12.6964	189	12.7008	203	12.7008	172	13.3913	179
12.7066	180	12.711	169	12.711	164	13.4118	153
12.7169	211	12.7213	179	12.7213	163	13.4322	166
12.7271	167	12.7315	190	12.7315	158	13.4527	162
12.7373	168	12.7417	184	12.7417	186	13.4732	162
12.7476	181	12.752	168	12.752	169	13.4936	167
12.7578	196	12.7622	190	12.7622	159	13.5141	169
12.768	175	12.7724	190	12.7724	172	13.5345	169
12.7783	166	12.7826	193	12.7826	173	13.555	184
12.7885	197	12.7929	201	12.7929	181	13.5755	172
12.7987	164	12.8031	197	12.8031	169	13.5959	179
12.8089	167	12.8133	167	12.8133	156	13.6164	224
12.8192	166	12.8236	182	12.8236	173	13.6369	226
12.8294	177	12.8338	213	12.8338	185	13.6573	244
12.8396	219	12.844	180	12.844	177	13.6778	228
12.8499	186	12.8543	175	12.8543	175	13.6982	275
12.8601	187	12.8645	174	12.8645	160	13.7187	304
12.8703	218	12.8747	184	12.8747	189	13.7392	381
12.8806	190	12.8849	172	12.8849	176	13.7596	444
12.8908	191	12.8952	176	12.8952	192	13.7801	523
12.901	204	12.9054	188	12.9054	157	13.8005	676
12.9113	188	12.9156	183	12.9156	154	13.821	698
12.9215	168	12.9259	150	12.9259	158	13.8415	679
12.9317	181	12.9361	158	12.9361	159	13.8619	559
12.9419	200	12.9463	183	12.9463	159	13.8824	491
12.9522	175	12.9566	172	12.9566	176	13.9028	396
12.9624	172	12.9668	196	12.9668	147	13.9233	307
12.9726	199	12.977	169	12.977	176	13.9437	299
12.9829	187	12.9872	171	12.9872	160	13.9642	257
12.9931	153	12.9975	159	12.9975	157	13.9847	217
13.0033	178	13.0077	150	13.0077	150	14.0051	210
13.0136	178	13.0179	169	13.0179	155	14.0256	207
13.0238	198	13.0282	159	13.0282	163	14.0461	208
13.034	198	13.0384	187	13.0384	178	14.0665	206
13.0442	168	13.0486	162	13.0486	177	14.087	181
13.0545	201	13.0589	189	13.0589	189	14.1074	164
13.0647	177	13.0691	147	13.0691	178	14.1279	189
13.0749	189	13.0793	176	13.0793	150	14.1484	177
13.0852	182	13.0895	154	13.0895	176	14.1688	180
13.0954	183	13.0998	170	13.0998	131	14.1893	177
13.1056	169	13.11	170	13.11	188	14.2097	185
13.1159	168	13.1202	176	13.1202	156	14.2302	151
13.1261	197	13.1305	164	13.1305	159	14.2507	166
13.1363	194	13.1407	179	13.1407	169	14.2711	144
13.1465	185	13.1509	169	13.1509	166	14.2916	165
13.1568	180	13.1612	150	13.1612	176	14.312	160
13.167	152	13.1714	166	13.1714	162	14.3325	175
13.1772	191	13.1816	163	13.1816	172	14.353	150
13.1875	177	13.1919	170	13.1919	184	14.3734	151
13.1977	188	13.2021	191	13.2021	146	14.3939	138
13.2079	173	13.2123	162	13.2123	169	14.4144	148
13.2182	180	13.2225	195	13.2225	158	14.4348	144
13.2284	196	13.2328	206	13.2328	172	14.4553	158
13.2386	170	13.243	151	13.243	165	14.4757	148
13.2488	169	13.2532	176	13.2532	174	14.4962	154
13.2591	167	13.2635	177	13.2635	158	14.5167	133
13.2693	190	13.2737	197	13.2737	180	14.5371	142
13.2795	209	13.2839	171	13.2839	168	14.5576	160
13.2898	187	13.2942	167	13.2942	156	14.578	164
13.3	207	13.3044	156	13.3044	188	14.5985	146
13.3102	183	13.3146	164	13.3146	152	14.619	135
13.3205	183	13.3248	192	13.3248	169	14.6394	143
13.3307	175	13.3351	163	13.3351	178	14.6599	120
13.3409	188	13.3453	174	13.3453	140	14.6803	142
13.3512	198	13.3555	192	13.3555	185	14.7008	137
13.3614	180	13.3658	198	13.3658	171	14.7213	157
13.3716	194	13.376	171	13.376	174	14.7417	141
13.3818	193	13.3862	154	13.3862	156	14.7622	137
13.3921	173	13.3965	171	13.3965	185	14.7826	150
13.4023	176	13.4067	156	13.4067	172	14.8031	152
13.4125	183	13.4169	181	13.4169	181	14.8236	154
13.4228	199	13.4271	168	13.4271	186	14.844	127
13.433	182	13.4374	176	13.4374	183	14.8645	138
13.4432	198	13.4476	164	13.4476	180	14.8849	138
13.4535	178	13.4578	197	13.4578	188	14.9054	121
13.4637	195	13.4681	170	13.4681	166	14.9259	129
13.4739	210	13.4783	207	13.4783	182	14.9463	154
13.4841	179	13.4885	182	13.4885	188	14.9668	149
13.4944	204	13.4988	190	13.4988	191	14.9872	127
13.5046	183	13.509	202	13.509	166	15.0077	127
13.5148	210	13.5192	185	13.5192	181	15.0282	138
13.5251	190	13.5295	183	13.5295	182	15.0486	130
13.5353	204	13.5397	213	13.5397	224	15.0691	133
13.5455	213	13.5499	197	13.5499	171	15.0895	137
13.5558	212	13.5601	170	13.5601	190	15.11	124
13.566	224	13.5704	206	13.5704	189	15.1305	120
13.5762	208	13.5806	164	13.5806	217	15.1509	136
13.5864	245	13.5908	189	13.5908	183	15.1714	134
13.5967	214	13.6011	196	13.6011	181	15.1919	126
13.6069	230	13.6113	202	13.6113	212	15.2123	142
13.6171	260	13.6215	181	13.6215	225	15.2328	126
13.6274	222	13.6318	231	13.6318	196	15.2532	122
13.6376	258	13.642	212	13.642	215	15.2737	136
13.6478	268	13.6522	237	13.6522	242	15.2942	127
13.6581	273	13.6624	263	13.6624	247	15.3146	125
13.6683	297	13.6727	285	13.6727	264	15.3351	125
13.6785	345	13.6829	243	13.6829	257	15.3555	144
13.6888	304	13.6931	286	13.6931	278	15.376	137
13.699	329	13.7034	307	13.7034	293	15.3965	134
13.7092	374	13.7136	326	13.7136	320	15.4169	141
13.7194	424	13.7238	369	13.7238	321	15.4374	139
13.7297	442	13.7341	379	13.7341	403	15.4578	145
13.7399	507	13.7443	431	13.7443	422	15.4783	123
13.7501	544	13.7545	485	13.7545	461	15.4988	132
13.7604	634	13.7647	539	13.7647	505	15.5192	131
13.7706	691	13.775	583	13.775	565	15.5397	146
13.7808	835	13.7852	613	13.7852	632	15.5601	141
13.7911	866	13.7954	702	13.7954	668	15.5806	154
13.8013	966	13.8057	749	13.8057	706	15.6011	132
13.8115	964	13.8159	769	13.8159	744	15.6215	141
13.8217	904	13.8261	724	13.8261	705	15.642	170
13.832	868	13.8364	683	13.8364	732	15.6624	177
13.8422	760	13.8466	614	13.8466	703	15.6829	177
13.8524	655	13.8568	641	13.8568	606	15.7034	172
13.8627	616	13.8671	541	13.8671	538	15.7238	189
13.8729	539	13.8773	467	13.8773	497	15.7443	181
13.8831	539	13.8875	441	13.8875	473	15.7647	154
13.8934	503	13.8977	413	13.8977	378	15.7852	134
13.9036	394	13.908	355	13.908	390	15.8057	154
13.9138	402	13.9182	354	13.9182	324	15.8261	125
13.924	391	13.9284	321	13.9284	315	15.8466	129
13.9343	327	13.9387	305	13.9387	282	15.8671	146
13.9445	289	13.9489	261	13.9489	279	15.8875	146
13.9547	282	13.9591	257	13.9591	272	15.908	128
13.965	282	13.9694	264	13.9694	256	15.9284	138
13.9752	311	13.9796	231	13.9796	269	15.9489	110
13.9854	275	13.9898	241	13.9898	213	15.9694	127
13.9957	279	14	237	14	237	15.9898	115
14.0059	262	14.0103	206	14.0103	209	16.0103	160
14.0161	240	14.0205	215	14.0205	214	16.0307	124
14.0264	229	14.0307	226	14.0307	214	16.0512	141
14.0366	217	14.041	222	14.041	206	16.0717	131
14.0468	226	14.0512	192	14.0512	207	16.0921	128
14.057	235	14.0614	211	14.0614	180	16.1126	117
14.0673	205	14.0717	210	14.0717	197	16.133	140
14.0775	204	14.0819	185	14.0819	181	16.1535	120
14.0877	205	14.0921	185	14.0921	201	16.174	120
14.098	224	14.1023	198	14.1023	176	16.1944	133
14.1082	184	14.1126	180	14.1126	181	16.2149	133
14.1184	195	14.1228	184	14.1228	188	16.2353	127
14.1287	207	14.133	196	14.133	183	16.2558	145
14.1389	196	14.1433	193	14.1433	177	16.2763	131
14.1491	215	14.1535	187	14.1535	170	16.2967	123
14.1593	193	14.1637	183	14.1637	173	16.3172	122
14.1696	173	14.174	205	14.174	185	16.3376	154
14.1798	190	14.1842	198	14.1842	178	16.3581	100
14.19	195	14.1944	171	14.1944	191	16.3786	120
14.2003	161	14.2047	150	14.2047	176	16.399	127
14.2105	167	14.2149	159	14.2149	168	16.4195	119
14.2207	168	14.2251	173	14.2251	161	16.4399	110
14.231	184	14.2353	169	14.2353	148	16.4604	114
14.2412	184	14.2456	173	14.2456	161	16.4809	116
14.2514	176	14.2558	162	14.2558	161	16.5013	138
14.2616	172	14.266	190	14.266	132	16.5218	127
14.2719	192	14.2763	159	14.2763	165	16.5422	124
14.2821	206	14.2865	186	14.2865	151	16.5627	120
14.2923	192	14.2967	158	14.2967	147	16.5832	110
14.3026	151	14.307	180	14.307	158	16.6036	118
14.3128	166	14.3172	162	14.3172	155	16.6241	133
14.323	196	14.3274	170	14.3274	165	16.6445	140
14.3333	209	14.3376	144	14.3376	186	16.665	124
14.3435	193	14.3479	167	14.3479	154	16.6855	126
14.3537	173	14.3581	172	14.3581	174	16.7059	120
14.364	191	14.3683	165	14.3683	173	16.7264	129
14.3742	193	14.3786	157	14.3786	184	16.7469	141
14.3844	169	14.3888	178	14.3888	138	16.7673	135
14.3946	198	14.399	173	14.399	161	16.7878	131
14.4049	186	14.4093	158	14.4093	137	16.8082	122
14.4151	159	14.4195	168	14.4195	156	16.8287	111
14.4253	161	14.4297	153	14.4297	181	16.8492	110
14.4356	162	14.4399	159	14.4399	166	16.8696	123
14.4458	154	14.4502	168	14.4502	155	16.8901	123
14.456	165	14.4604	166	14.4604	155	16.9105	101
14.4663	171	14.4706	137	14.4706	130	16.931	110
14.4765	177	14.4809	146	14.4809	153	16.9515	111
14.4867	159	14.4911	191	14.4911	143	16.9719	112
14.497	143	14.5013	161	14.5013	160	16.9924	114
14.5072	161	14.5116	153	14.5116	150	17.0128	101
14.5174	141	14.5218	139	14.5218	171	17.0333	147
14.5276	153	14.532	157	14.532	166	17.0538	121
14.5379	162	14.5422	160	14.5422	167	17.0742	119
14.5481	139	14.5525	131	14.5525	149	17.0947	120
14.5583	164	14.5627	158	14.5627	144	17.1151	142
14.5686	173	14.5729	147	14.5729	147	17.1356	123
14.5788	185	14.5832	151	14.5832	140	17.1561	115
14.589	173	14.5934	164	14.5934	152	17.1765	103
14.5992	181	14.6036	145	14.6036	147	17.197	113
14.6095	167	14.6139	140	14.6139	161	17.2174	125
14.6197	166	14.6241	169	14.6241	143	17.2379	111
14.6299	166	14.6343	174	14.6343	138	17.2584	116
14.6402	162	14.6446	163	14.6446	165	17.2788	117
14.6504	150	14.6548	158	14.6548	138	17.2993	112
14.6606	149	14.665	173	14.665	134	17.3197	116
14.6709	149	14.6752	146	14.6752	142	17.3402	113
14.6811	162	14.6855	145	14.6855	145	17.3607	114
14.6913	145	14.6957	157	14.6957	138	17.3811	137
14.7015	147	14.7059	146	14.7059	134	17.4016	106
14.7118	171	14.7162	155	14.7162	155	17.422	123
14.722	152	14.7264	142	14.7264	168	17.4425	122
14.7322	163	14.7366	162	14.7366	148	17.463	119
14.7425	164	14.7469	126	14.7469	160	17.4834	107
14.7527	143	14.7571	148	14.7571	175	17.5039	113
14.7629	169	14.7673	138	14.7673	149	17.5244	130
14.7732	147	14.7775	153	14.7775	141	17.5448	116
14.7834	139	14.7878	151	14.7878	125	17.5653	118
14.7936	158	14.798	137	14.798	152	17.5857	128
14.8039	137	14.8082	162	14.8082	147	17.6062	100
14.8141	171	14.8185	130	14.8185	143	17.6267	133
14.8243	156	14.8287	135	14.8287	143	17.6471	111
14.8346	152	14.8389	157	14.8389	141	17.6676	108
14.8448	166	14.8492	176	14.8492	151	17.688	125
14.855	158	14.8594	154	14.8594	125	17.7085	105
14.8652	164	14.8696	142	14.8696	148	17.729	131
14.8755	164	14.8798	132	14.8798	137	17.7494	109
14.8857	135	14.8901	169	14.8901	161	17.7699	117
14.8959	158	14.9003	135	14.9003	137	17.7903	125
14.9062	147	14.9105	163	14.9105	147	17.8108	107
14.9164	166	14.9208	141	14.9208	161	17.8313	118
14.9266	126	14.931	145	14.931	163	17.8517	145
14.9368	147	14.9412	144	14.9412	136	17.8722	127
14.9471	157	14.9515	161	14.9515	147	17.8926	143
14.9573	145	14.9617	141	14.9617	144	17.9131	126
14.9675	154	14.9719	128	14.9719	139	17.9336	132
14.9778	142	14.9822	140	14.9822	165	17.954	171
14.988	138	14.9924	132	14.9924	141	17.9745	161
14.9982	141	15.0026	134	15.0026	156	17.9949	194
15.0085	150	15.0128	143	15.0128	148	18.0154	190
15.0187	163	15.0231	149	15.0231	148	18.0359	158
15.0289	158	15.0333	146	15.0333	125	18.0563	164
15.0391	159	15.0435	129	15.0435	137	18.0768	163
15.0494	146	15.0538	141	15.0538	135	18.0972	140
15.0596	139	15.064	142	15.064	129	18.1177	124
15.0698	151	15.0742	141	15.0742	132	18.1382	149
15.0801	168	15.0845	150	15.0845	120	18.1586	123
15.0903	147	15.0947	160	15.0947	140	18.1791	126
15.1005	159	15.1049	124	15.1049	123	18.1996	123
15.1108	151	15.1151	169	15.1151	150	18.22	126
15.121	162	15.1254	162	15.1254	138	18.2405	108
15.1312	157	15.1356	134	15.1356	166	18.2609	123
15.1415	171	15.1458	134	15.1458	155	18.2814	101
15.1517	147	15.1561	133	15.1561	144	18.3019	119
15.1619	158	15.1663	146	15.1663	136	18.3223	111
15.1722	156	15.1765	157	15.1765	135	18.3428	115
15.1824	164	15.1868	150	15.1868	136	18.3632	124
15.1926	150	15.197	150	15.197	144	18.3837	121
15.2028	134	15.2072	129	15.2072	153	18.4042	101
15.2131	141	15.2174	140	15.2174	132	18.4246	127
15.2233	140	15.2277	134	15.2277	139	18.4451	123
15.2335	152	15.2379	129	15.2379	146	18.4655	103
15.2438	131	15.2481	131	15.2481	160	18.486	116
15.254	132	15.2584	151	15.2584	128	18.5065	111
15.2642	168	15.2686	137	15.2686	136	18.5269	108
15.2744	156	15.2788	136	15.2788	146	18.5474	144
15.2847	145	15.2891	139	15.2891	118	18.5678	108
15.2949	142	15.2993	144	15.2993	132	18.5883	132
15.3051	139	15.3095	150	15.3095	140	18.6088	109
15.3154	158	15.3198	150	15.3198	122	18.6292	118
15.3256	168	15.33	135	15.33	145	18.6497	101
15.3358	149	15.3402	134	15.3402	151	18.6701	124
15.3461	144	15.3504	134	15.3504	150	18.6906	125
15.3563	143	15.3607	139	15.3607	136	18.7111	126
15.3665	158	15.3709	135	15.3709	153	18.7315	126
15.3767	136	15.3811	128	15.3811	122	18.752	125
15.387	150	15.3914	132	15.3914	139	18.7724	125
15.3972	160	15.4016	130	15.4016	117	18.7929	106
15.4074	170	15.4118	159	15.4118	146	18.8134	99
15.4177	121	15.4221	138	15.4221	131	18.8338	117
15.4279	137	15.4323	118	15.4323	144	18.8543	143
15.4381	153	15.4425	146	15.4425	146	18.8748	124
15.4484	149	15.4527	132	15.4527	135	18.8952	129
15.4586	148	15.463	127	15.463	141	18.9157	152
15.4688	148	15.4732	140	15.4732	134	18.9361	122
15.4791	170	15.4834	141	15.4834	133	18.9566	124
15.4893	170	15.4937	135	15.4937	133	18.9771	130
15.4995	172	15.5039	162	15.5039	119	18.9975	136
15.5098	147	15.5141	122	15.5141	153	19.018	141
15.52	150	15.5244	153	15.5244	157	19.0384	116
15.5302	147	15.5346	152	15.5346	124	19.0589	144
15.5404	154	15.5448	130	15.5448	123	19.0794	137
15.5507	147	15.555	136	15.555	144	19.0998	136
15.5609	160	15.5653	139	15.5653	146	19.1203	154
15.5711	153	15.5755	152	15.5755	114	19.1407	142
15.5814	151	15.5857	139	15.5857	136	19.1612	126
15.5916	130	15.596	157	15.596	126	19.1817	139
15.6018	146	15.6062	154	15.6062	132	19.2021	136
15.612	157	15.6164	170	15.6164	156	19.2226	134
15.6223	174	15.6267	144	15.6267	146	19.2431	116
15.6325	143	15.6369	149	15.6369	155	19.2635	125
15.6427	166	15.6471	146	15.6471	176	19.284	126
15.653	170	15.6573	186	15.6573	160	19.3044	121
15.6632	191	15.6676	192	15.6676	190	19.3249	136
15.6734	193	15.6778	202	15.6778	175	19.3453	114
15.6837	199	15.688	212	15.688	185	19.3658	101
15.6939	219	15.6983	186	15.6983	209	19.3863	127
15.7041	229	15.7085	207	15.7085	197	19.4067	123
15.7143	253	15.7187	229	15.7187	209	19.4272	136
15.7246	227	15.729	192	15.729	210	19.4476	142
15.7348	202	15.7392	186	15.7392	174	19.4681	125
15.745	213	15.7494	179	15.7494	172	19.4886	137
15.7553	201	15.7597	177	15.7597	162	19.509	147
15.7655	191	15.7699	186	15.7699	173	19.5295	155
15.7757	172	15.7801	164	15.7801	163	19.55	127
15.786	171	15.7904	166	15.7904	146	19.5704	123
15.7962	151	15.8006	162	15.8006	137	19.5909	119
15.8064	147	15.8108	171	15.8108	140	19.6113	130
15.8166	162	15.821	151	15.821	132	19.6318	139
15.8269	155	15.8313	144	15.8313	153	19.6523	130
15.8371	153	15.8415	149	15.8415	127	19.6727	166
15.8474	146	15.8517	147	15.8517	152	19.6932	154
15.8576	165	15.862	163	15.862	153	19.7136	132
15.8678	158	15.8722	156	15.8722	141	19.7341	150
15.878	146	15.8824	155	15.8824	136	19.7546	147
15.8883	146	15.8926	151	15.8926	131	19.775	144
15.8985	152	15.9029	136	15.9029	135	19.7955	129
15.9087	135	15.9131	140	15.9131	147	19.8159	142
15.919	136	15.9233	147	15.9233	126	19.8364	111
15.9292	147	15.9336	153	15.9336	127	19.8569	116
15.9394	147	15.9438	162	15.9438	143	19.8773	113
15.9497	146	15.954	150	15.954	136	19.8978	135
15.9599	151	15.9643	149	15.9643	146	19.9183	145
15.9701	113	15.9745	163	15.9745	119	19.9387	150
15.9803	137	15.9847	141	15.9847	132	19.9592	118
15.9906	135	15.9949	153	15.9949	145	19.9796	120
16.0008	169	16.0052	134	16.0052	154	20.0001	107
16.011	137	16.0154	158	16.0154	134	20.0206	114
16.0213	132	16.0256	137	16.0256	140	20.041	118
16.0315	150	16.0359	164	16.0359	124	20.0615	107
16.0417	152	16.0461	132	16.0461	116	20.0819	106
16.052	149	16.0563	155	16.0563	137	20.1024	102
16.0622	116	16.0666	122	16.0666	113	20.1228	115
16.0724	138	16.0768	135	16.0768	106	20.1433	111
16.0826	145	16.087	120	16.087	146	20.1638	107
16.0929	168	16.0972	117	16.0972	139	20.1842	101
16.1031	124	16.1075	129	16.1075	134	20.2047	89
16.1133	122	16.1177	145	16.1177	136	20.2251	113
16.1236	119	16.1279	130	16.1279	134	20.2456	118
16.1338	143	16.1382	130	16.1382	131	20.2661	118
16.144	151	16.1484	134	16.1484	137	20.2865	98
16.1543	150	16.1586	135	16.1586	126	20.307	119
16.1645	143	16.1689	127	16.1689	127	20.3275	118
16.1747	160	16.1791	122	16.1791	132	20.3479	110
16.1849	145	16.1893	136	16.1893	145	20.3684	104
16.1952	132	16.1996	134	16.1996	137	20.3888	115
16.2054	148	16.2098	128	16.2098	122	20.4093	128
16.2156	125	16.22	122	16.22	117	20.4298	118
16.2259	130	16.2303	130	16.2303	119	20.4502	111
16.2361	147	16.2405	145	16.2405	123	20.4707	106
16.2463	135	16.2507	138	16.2507	140	20.4911	108
16.2566	128	16.2609	120	16.2609	126	20.5116	106
16.2668	136	16.2712	143	16.2712	122	20.5321	120
16.277	119	16.2814	129	16.2814	138	20.5525	118
16.2873	124	16.2916	130	16.2916	113	20.573	109
16.2975	142	16.3019	137	16.3019	134	20.5934	103
16.3077	152	16.3121	151	16.3121	142	20.6139	100
16.3179	130	16.3223	140	16.3223	145	20.6344	90
16.3282	141	16.3326	122	16.3326	148	20.6548	110
16.3384	148	16.3428	143	16.3428	127	20.6753	122
16.3486	138	16.353	127	16.353	128	20.6958	125
16.3589	146	16.3632	113	16.3632	100	20.7162	128
16.3691	137	16.3735	146	16.3735	147	20.7367	122
16.3793	139	16.3837	135	16.3837	116	20.7571	119
16.3895	132	16.3939	147	16.3939	128	20.7776	106
16.3998	156	16.4042	139	16.4042	150	20.798	88
16.41	138	16.4144	134	16.4144	114	20.8185	127
16.4202	114	16.4246	110	16.4246	132	20.839	117
16.4305	129	16.4349	119	16.4349	152	20.8594	118
16.4407	135	16.4451	109	16.4451	142	20.8799	111
16.4509	144	16.4553	137	16.4553	128	20.9003	106
16.4612	153	16.4655	123	16.4655	113	20.9208	90
16.4714	137	16.4758	127	16.4758	136	20.9413	110
16.4816	127	16.486	149	16.486	125	20.9617	109
16.4918	123	16.4962	153	16.4962	149	20.9822	104
16.5021	143	16.5065	112	16.5065	127	21.0027	114
16.5123	128	16.5167	138	16.5167	119	21.0231	106
16.5225	143	16.5269	139	16.5269	124	21.0436	103
16.5328	110	16.5372	133	16.5372	148	21.064	115
16.543	104	16.5474	160	16.5474	124	21.0845	112
16.5532	124	16.5576	136	16.5576	120	21.105	114
16.5635	132	16.5678	144	16.5678	93	21.1254	114
16.5737	134	16.5781	114	16.5781	127	21.1459	118
16.5839	130	16.5883	134	16.5883	130	21.1663	100
16.5942	130	16.5985	133	16.5985	135	21.1868	94
16.6044	139	16.6088	116	16.6088	128	21.2073	117
16.6146	130	16.619	137	16.619	134	21.2277	115
16.6248	126	16.6292	136	16.6292	140	21.2482	107
16.6351	138	16.6395	147	16.6395	137	21.2686	117
16.6453	145	16.6497	136	16.6497	136	21.2891	91
16.6555	133	16.6599	118	16.6599	147	21.3096	107
16.6658	138	16.6701	139	16.6701	132	21.33	119
16.676	125	16.6804	127	16.6804	136	21.3505	140
16.6862	141	16.6906	153	16.6906	136	21.371	103
16.6965	131	16.7008	128	16.7008	134	21.3914	116
16.7067	120	16.7111	130	16.7111	134	21.4119	102
16.7169	154	16.7213	136	16.7213	141	21.4323	119
16.7272	155	16.7315	140	16.7315	126	21.4528	110
16.7374	146	16.7418	130	16.7418	141	21.4733	106
16.7476	115	16.752	135	16.752	127	21.4937	113
16.7578	129	16.7622	142	16.7622	133	21.5142	114
16.7681	136	16.7724	128	16.7724	133	21.5346	126
16.7783	106	16.7827	109	16.7827	128	21.5551	117
16.7885	125	16.7929	134	16.7929	105	21.5755	111
16.7988	139	16.8031	141	16.8031	126	21.596	130
16.809	126	16.8134	131	16.8134	115	21.6165	113
16.8192	124	16.8236	144	16.8236	133	21.6369	106
16.8295	133	16.8338	131	16.8338	127	21.6574	110
16.8397	143	16.8441	119	16.8441	111	21.6779	119
16.8499	138	16.8543	121	16.8543	128	21.6983	86
16.8601	137	16.8645	136	16.8645	128	21.7188	129
16.8704	163	16.8748	136	16.8748	125	21.7392	134
16.8806	131	16.885	132	16.885	118	21.7597	124
16.8908	145	16.8952	126	16.8952	126	21.7802	116
16.9011	150	16.9054	139	16.9054	133	21.8006	116
16.9113	109	16.9157	110	16.9157	122	21.8211	142
16.9215	114	16.9259	134	16.9259	121	21.8415	108
16.9318	170	16.9361	143	16.9361	107	21.862	126
16.942	122	16.9464	94	16.9464	109	21.8825	107
16.9522	142	16.9566	129	16.9566	110	21.9029	126
16.9625	122	16.9668	118	16.9668	120	21.9234	114
16.9727	145	16.9771	124	16.9771	119	21.9438	142
16.9829	120	16.9873	126	16.9873	134	21.9643	130
16.9931	130	16.9975	145	16.9975	116	21.9848	147
17.0034	126	17.0078	120	17.0078	135	22.0052	175
17.0136	129	17.018	116	17.018	120	22.0257	144
17.0238	141	17.0282	130	17.0282	119	22.0462	203
17.0341	130	17.0384	119	17.0384	115	22.0666	169
17.0443	117	17.0487	142	17.0487	111	22.0871	171
17.0545	146	17.0589	129	17.0589	113	22.1075	194
17.0648	117	17.0691	117	17.0691	126	22.128	177
17.075	126	17.0794	108	17.0794	126	22.1485	184
17.0852	128	17.0896	142	17.0896	128	22.1689	178
17.0954	129	17.0998	106	17.0998	111	22.1894	146
17.1057	135	17.1101	114	17.1101	122	22.2098	163
17.1159	128	17.1203	131	17.1203	140	22.2303	146
17.1261	139	17.1305	143	17.1305	113	22.2508	132
17.1364	128	17.1407	115	17.1407	118	22.2712	149
17.1466	112	17.151	120	17.151	123	22.2917	145
17.1568	136	17.1612	116	17.1612	126	22.3121	152
17.167	119	17.1714	133	17.1714	98	22.3326	126
17.1773	134	17.1817	143	17.1817	120	22.3531	156
17.1875	135	17.1919	143	17.1919	106	22.3735	128
17.1977	124	17.2021	117	17.2021	107	22.394	154
17.208	166	17.2124	128	17.2124	123	22.4144	128
17.2182	126	17.2226	135	17.2226	112	22.4349	133
17.2284	132	17.2328	130	17.2328	128	22.4554	126
17.2387	121	17.2431	131	17.2431	115	22.4758	126
17.2489	147	17.2533	105	17.2533	114	22.4963	123
17.2591	125	17.2635	123	17.2635	116	22.5167	120
17.2693	152	17.2737	125	17.2737	122	22.5372	124
17.2796	120	17.284	143	17.284	120	22.5577	118
17.2898	134	17.2942	133	17.2942	124	22.5781	144
17.3	123	17.3044	133	17.3044	114	22.5986	132
17.3103	128	17.3147	118	17.3147	125	22.619	135
17.3205	109	17.3249	116	17.3249	149	22.6395	135
17.3307	151	17.3351	106	17.3351	112	22.66	109
17.341	124	17.3453	125	17.3453	107	22.6804	110
17.3512	133	17.3556	127	17.3556	126	22.7009	149
17.3614	120	17.3658	126	17.3658	131	22.7213	134
17.3717	121	17.376	119	17.376	113	22.7418	147
17.3819	135	17.3863	105	17.3863	118	22.7623	115
17.3921	121	17.3965	136	17.3965	112	22.7827	144
17.4023	149	17.4067	127	17.4067	122	22.8032	132
17.4126	143	17.417	102	17.417	107	22.8237	134
17.4228	119	17.4272	135	17.4272	123	22.8441	120
17.433	118	17.4374	101	17.4374	112	22.8646	123
17.4433	148	17.4476	133	17.4476	107	22.885	138
17.4535	137	17.4579	143	17.4579	128	22.9055	115
17.4637	110	17.4681	123	17.4681	141	22.926	111
17.474	105	17.4783	132	17.4783	119	22.9464	138
17.4842	128	17.4886	120	17.4886	130	22.9669	103
17.4944	126	17.4988	107	17.4988	106	22.9873	121
17.5047	126	17.509	118	17.509	133	23.0078	114
17.5149	127	17.5193	144	17.5193	110	23.0282	115
17.5251	124	17.5295	125	17.5295	121	23.0487	114
17.5353	125	17.5397	115	17.5397	133	23.0692	113
17.5456	153	17.55	127	17.55	135	23.0896	122
17.5558	122	17.5602	138	17.5602	124	23.1101	114
17.566	108	17.5704	152	17.5704	128	23.1306	131
17.5763	120	17.5806	119	17.5806	112	23.151	116
17.5865	117	17.5909	108	17.5909	119	23.1715	128
17.5967	129	17.6011	108	17.6011	152	23.1919	112
17.607	135	17.6113	115	17.6113	107	23.2124	116
17.6172	124	17.6216	109	17.6216	138	23.2329	152
17.6274	115	17.6318	109	17.6318	128	23.2533	128
17.6377	133	17.642	136	17.642	117	23.2738	141
17.6479	127	17.6523	137	17.6523	117	23.2942	127
17.6581	134	17.6625	109	17.6625	124	23.3147	127
17.6683	98	17.6727	119	17.6727	132	23.3352	121
17.6786	117	17.683	134	17.683	137	23.3556	114
17.6888	122	17.6932	117	17.6932	112	23.3761	127
17.699	134	17.7034	118	17.7034	118	23.3966	149
17.7093	136	17.7136	134	17.7136	117	23.417	143
17.7195	129	17.7239	145	17.7239	128	23.4375	107
17.7297	118	17.7341	137	17.7341	114	23.4579	129
17.74	126	17.7443	110	17.7443	116	23.4784	129
17.7502	140	17.7546	150	17.7546	126	23.4989	114
17.7604	132	17.7648	134	17.7648	147	23.5193	138
17.7706	146	17.775	138	17.775	120	23.5398	138
17.7809	120	17.7853	115	17.7853	108	23.5602	135
17.7911	116	17.7955	121	17.7955	122	23.5807	146
17.8013	133	17.8057	130	17.8057	128	23.6012	134
17.8116	105	17.8159	132	17.8159	125	23.6216	144
17.8218	116	17.8262	140	17.8262	117	23.6421	130
17.832	141	17.8364	127	17.8364	112	23.6625	135
17.8422	143	17.8466	127	17.8466	130	23.683	153
17.8525	142	17.8569	133	17.8569	143	23.7035	145
17.8627	150	17.8671	134	17.8671	124	23.7239	168
17.8729	127	17.8773	117	17.8773	124	23.7444	148
17.8832	133	17.8876	137	17.8876	129	23.7648	173
17.8934	129	17.8978	116	17.8978	130	23.7853	166
17.9036	141	17.908	136	17.908	135	23.8058	209
17.9139	138	17.9183	153	17.9183	155	23.8262	214
17.9241	115	17.9285	134	17.9285	134	23.8467	230
17.9343	130	17.9387	149	17.9387	169	23.8671	273
17.9445	160	17.9489	150	17.9489	146	23.8876	316
17.9548	170	17.9592	153	17.9592	137	23.9081	366
17.965	155	17.9694	175	17.9694	178	23.9285	429
17.9752	153	17.9796	172	17.9796	174	23.949	458
17.9855	170	17.9899	176	17.9899	156	23.9694	394
17.9957	194	18.0001	201	18.0001	175	23.9899	391
18.0059	194	18.0103	153	18.0103	162	24.0104	325
18.0162	211	18.0206	188	18.0206	179	24.0308	248
18.0264	211	18.0308	211	18.0308	157	24.0513	221
18.0366	192	18.041	181	18.041	170	24.0717	177
18.0469	173	18.0512	162	18.0512	172	24.0922	160
18.0571	179	18.0615	161	18.0615	166	24.1127	150
18.0673	163	18.0717	185	18.0717	156	24.1331	121
18.0775	187	18.0819	154	18.0819	152	24.1536	140
18.0878	156	18.0922	153	18.0922	153	24.1741	140
18.098	167	18.1024	145	18.1024	138	24.1945	135
18.1082	150	18.1126	150	18.1126	131	24.215	107
18.1185	132	18.1228	139	18.1228	122	24.2354	123
18.1287	158	18.1331	145	18.1331	130	24.2559	106
18.1389	155	18.1433	146	18.1433	118	24.2764	119
18.1492	127	18.1535	146	18.1535	116	24.2968	121
18.1594	125	18.1638	144	18.1638	123	24.3173	98
18.1696	144	18.174	141	18.174	118	24.3377	114
18.1798	135	18.1842	128	18.1842	127	24.3582	108
18.1901	120	18.1945	128	18.1945	129	24.3787	90
18.2003	146	18.2047	143	18.2047	110	24.3991	116
18.2105	124	18.2149	131	18.2149	131	24.4196	119
18.2208	138	18.2251	140	18.2251	126	24.44	124
18.231	122	18.2354	144	18.2354	112	24.4605	109
18.2412	127	18.2456	137	18.2456	148	24.481	121
18.2515	137	18.2558	135	18.2558	119	24.5014	106
18.2617	123	18.2661	131	18.2661	131	24.5219	127
18.2719	131	18.2763	118	18.2763	125	24.5423	106
18.2822	133	18.2865	129	18.2865	116	24.5628	103
18.2924	129	18.2968	122	18.2968	109	24.5833	94
18.3026	123	18.307	120	18.307	113	24.6037	115
18.3129	111	18.3172	135	18.3172	132	24.6242	106
18.3231	132	18.3275	130	18.3275	118	24.6446	136
18.3333	121	18.3377	102	18.3377	109	24.6651	116
18.3435	119	18.3479	132	18.3479	133	24.6856	112
18.3538	119	18.3581	131	18.3581	116	24.706	114
18.364	149	18.3684	125	18.3684	119	24.7265	108
18.3742	123	18.3786	120	18.3786	112	24.7469	125
18.3845	145	18.3888	127	18.3888	125	24.7674	115
18.3947	121	18.3991	136	18.3991	136	24.7879	106
18.4049	114	18.4093	135	18.4093	119	24.8083	125
18.4152	131	18.4195	124	18.4195	124	24.8288	103
18.4254	138	18.4298	112	18.4298	107	24.8493	114
18.4356	135	18.44	137	18.44	138	24.8697	116
18.4458	114	18.4502	118	18.4502	129	24.8902	116
18.4561	103	18.4605	100	18.4605	120	24.9106	119
18.4663	141	18.4707	112	18.4707	119	24.9311	107
18.4765	101	18.4809	137	18.4809	120	24.9516	108
18.4868	122	18.4911	113	18.4911	137	24.972	112
18.497	126	18.5014	128	18.5014	120	24.9925	97
18.5072	128	18.5116	137	18.5116	118	25.0129	122
18.5175	123	18.5218	115	18.5218	128	25.0334	110
18.5277	132	18.5321	130	18.5321	126	25.0539	102
18.5379	135	18.5423	111	18.5423	122	25.0743	107
18.5481	115	18.5525	124	18.5525	126	25.0948	105
18.5584	100	18.5628	127	18.5628	134	25.1152	102
18.5686	126	18.573	121	18.573	123	25.1357	120
18.5788	127	18.5832	130	18.5832	119	25.1562	105
18.5891	121	18.5934	124	18.5934	132	25.1766	123
18.5993	138	18.6037	121	18.6037	118	25.1971	141
18.6095	117	18.6139	118	18.6139	114	25.2175	117
18.6197	131	18.6241	119	18.6241	127	25.238	120
18.63	127	18.6344	113	18.6344	120	25.2585	105
18.6402	126	18.6446	108	18.6446	115	25.2789	123
18.6504	129	18.6548	122	18.6548	121	25.2994	113
18.6607	130	18.6651	122	18.6651	106	25.3198	123
18.6709	118	18.6753	141	18.6753	119	25.3403	122
18.6811	133	18.6855	130	18.6855	124	25.3608	102
18.6914	126	18.6958	131	18.6958	112	25.3812	110
18.7016	121	18.706	130	18.706	108	25.4017	124
18.7118	126	18.7162	115	18.7162	127	25.4221	112
18.7221	129	18.7264	116	18.7264	104	25.4426	104
18.7323	126	18.7367	118	18.7367	147	25.4631	112
18.7425	129	18.7469	117	18.7469	143	25.4835	113
18.7527	99	18.7571	121	18.7571	111	25.504	95
18.763	131	18.7674	140	18.7674	109	25.5245	106
18.7732	118	18.7776	110	18.7776	125	25.5449	90
18.7834	129	18.7878	139	18.7878	115	25.5654	112
18.7937	130	18.798	119	18.798	114	25.5858	101
18.8039	128	18.8083	125	18.8083	111	25.6063	100
18.8141	130	18.8185	103	18.8185	146	25.6268	117
18.8244	145	18.8287	138	18.8287	127	25.6472	124
18.8346	109	18.839	115	18.839	113	25.6677	130
18.8448	116	18.8492	124	18.8492	137	25.6881	95
18.855	130	18.8594	121	18.8594	121	25.7086	94
18.8653	143	18.8697	128	18.8697	124	25.7291	101
18.8755	143	18.8799	107	18.8799	128	25.7495	115
18.8857	134	18.8901	128	18.8901	120	25.77	127
18.896	160	18.9003	121	18.9003	134	25.7904	97
18.9062	102	18.9106	125	18.9106	112	25.8109	108
18.9164	162	18.9208	116	18.9208	129	25.8314	104
18.9267	133	18.931	143	18.931	131	25.8518	109
18.9369	133	18.9413	105	18.9413	131	25.8723	116
18.9471	140	18.9515	122	18.9515	128	25.8927	110
18.9574	148	18.9617	119	18.9617	145	25.9132	104
18.9676	131	18.972	117	18.972	159	25.9337	112
18.9778	159	18.9822	164	18.9822	122	25.9541	108
18.9881	121	18.9924	134	18.9924	141	25.9746	111
18.9983	166	19.0027	137	19.0027	165	25.995	108
19.0085	139	19.0129	127	19.0129	157	26.0155	115
19.0187	144	19.0231	127	19.0231	139	26.036	81
19.029	137	19.0333	133	19.0333	147	26.0564	116
19.0392	139	19.0436	142	19.0436	123	26.0769	109
19.0494	117	19.0538	136	19.0538	139	26.0973	111
19.0597	156	19.064	117	19.064	130	26.1178	106
19.0699	151	19.0743	154	19.0743	141	26.1383	73
19.0801	140	19.0845	148	19.0845	144	26.1587	108
19.0904	144	19.0947	162	19.0947	147	26.1792	112
19.1006	158	19.105	136	19.105	159	26.1996	117
19.1108	175	19.1152	157	19.1152	157	26.2201	85
19.121	183	19.1254	166	19.1254	149	26.2406	100
19.1313	170	19.1356	162	19.1356	139	26.261	89
19.1415	171	19.1459	148	19.1459	163	26.2815	84
19.1517	157	19.1561	158	19.1561	146	26.302	91
19.162	158	19.1663	141	19.1663	131	26.3224	112
19.1722	131	19.1766	122	19.1766	131	26.3429	95
19.1824	134	19.1868	114	19.1868	136	26.3633	112
19.1927	147	19.197	148	19.197	117	26.3838	121
19.2029	130	19.2073	149	19.2073	124	26.4043	108
19.2131	141	19.2175	117	19.2175	112	26.4247	122
19.2233	154	19.2277	125	19.2277	153	26.4452	108
19.2336	115	19.238	134	19.238	115	26.4656	95
19.2438	132	19.2482	129	19.2482	139	26.4861	130
19.254	117	19.2584	132	19.2584	109	26.5066	90
19.2643	134	19.2686	128	19.2686	139	26.527	106
19.2745	136	19.2789	121	19.2789	103	26.5475	100
19.2847	148	19.2891	117	19.2891	122	26.5679	130
19.295	121	19.2993	142	19.2993	113	26.5884	117
19.3052	128	19.3096	121	19.3096	137	26.6089	112
19.3154	138	19.3198	130	19.3198	125	26.6293	107
19.3256	115	19.33	102	19.33	117	26.6498	130
19.3359	119	19.3403	123	19.3403	119	26.6702	129
19.3461	133	19.3505	128	19.3505	131	26.6907	120
19.3563	132	19.3607	112	19.3607	136	26.7112	93
19.3666	120	19.371	126	19.371	119	26.7316	107
19.3768	139	19.3812	131	19.3812	118	26.7521	119
19.387	136	19.3914	122	19.3914	117	26.7725	99
19.3973	125	19.4016	128	19.4016	100	26.793	99
19.4075	130	19.4119	139	19.4119	137	26.8135	114
19.4177	138	19.4221	110	19.4221	142	26.8339	102
19.4279	129	19.4323	124	19.4323	121	26.8544	124
19.4382	119	19.4426	155	19.4426	120	26.8748	117
19.4484	118	19.4528	127	19.4528	117	26.8953	114
19.4586	142	19.463	125	19.463	157	26.9158	100
19.4689	145	19.4733	151	19.4733	147	26.9362	125
19.4791	148	19.4835	128	19.4835	138	26.9567	104
19.4893	140	19.4937	139	19.4937	139	26.9772	114
19.4996	169	19.5039	160	19.5039	144	26.9976	131
19.5098	149	19.5142	141	19.5142	153	27.0181	97
19.52	151	19.5244	148	19.5244	127	27.0385	112
19.5302	141	19.5346	151	19.5346	123	27.059	106
19.5405	146	19.5449	130	19.5449	129	27.0795	111
19.5507	149	19.5551	139	19.5551	139	27.0999	105
19.5609	145	19.5653	151	19.5653	121	27.1204	105
19.5712	153	19.5755	120	19.5755	148	27.1408	120
19.5814	152	19.5858	143	19.5858	155	27.1613	94
19.5916	136	19.596	138	19.596	139	27.1818	111
19.6019	153	19.6062	122	19.6062	137	27.2022	111
19.6121	163	19.6165	131	19.6165	135	27.2227	113
19.6223	126	19.6267	130	19.6267	127	27.2431	120
19.6325	157	19.6369	144	19.6369	152	27.2636	117
19.6428	135	19.6472	175	19.6472	158	27.2841	117
19.653	144	19.6574	151	19.6574	144	27.3045	108
19.6632	145	19.6676	171	19.6676	144	27.325	115
19.6735	175	19.6779	146	19.6779	146	27.3454	119
19.6837	175	19.6881	156	19.6881	168	27.3659	141
19.6939	133	19.6983	154	19.6983	164	27.3864	103
19.7042	173	19.7085	177	19.7085	165	27.4068	96
19.7144	163	19.7188	163	19.7188	160	27.4273	103
19.7246	151	19.729	183	19.729	152	27.4477	102
19.7349	173	19.7392	128	19.7392	124	27.4682	117
19.7451	137	19.7495	160	19.7495	134	27.4887	108
19.7553	126	19.7597	156	19.7597	142	27.5091	116
19.7656	162	19.7699	132	19.7699	127	27.5296	122
19.7758	128	19.7802	144	19.7802	122	27.55	112
19.786	128	19.7904	115	19.7904	120	27.5705	118
19.7962	132	19.8006	120	19.8006	125	27.591	127
19.8065	151	19.8108	118	19.8108	111	27.6114	108
19.8167	119	19.8211	138	19.8211	118	27.6319	114
19.8269	133	19.8313	119	19.8313	116	27.6523	127
19.8372	129	19.8415	137	19.8415	131	27.6728	105
19.8474	125	19.8518	128	19.8518	129	27.6933	132
19.8576	144	19.862	142	19.862	127	27.7137	120
19.8679	152	19.8722	154	19.8722	130	27.7342	130
19.8781	132	19.8825	141	19.8825	158	27.7547	127
19.8883	113	19.8927	134	19.8927	136	27.7751	132
19.8985	163	19.9029	147	19.9029	149	27.7956	129
19.9088	140	19.9132	141	19.9132	139	27.816	136
19.919	139	19.9234	150	19.9234	118	27.8365	125
19.9292	155	19.9336	148	19.9336	126	27.857	123
19.9395	130	19.9438	129	19.9438	121	27.8774	119
19.9497	146	19.9541	142	19.9541	121	27.8979	136
19.9599	141	19.9643	123	19.9643	135	27.9183	126
19.9702	137	19.9745	124	19.9745	114	27.9388	130
19.9804	157	19.9848	125	19.9848	130	27.9593	115
19.9906	132	19.995	126	19.995	140	27.9797	114
20.0008	125	20.0052	132	20.0052	104	28.0002	115
20.0111	111	20.0155	123	20.0155	117	28.0206	128
20.0213	105	20.0257	115	20.0257	106	28.0411	103
20.0315	111	20.0359	113	20.0359	118	28.0616	123
20.0418	125	20.0462	121	20.0462	133	28.082	113
20.052	114	20.0564	107	20.0564	128	28.1025	115
20.0622	142	20.0666	119	20.0666	102	28.1229	108
20.0725	117	20.0768	122	20.0768	117	28.1434	96
20.0827	121	20.0871	120	20.0871	108	28.1639	102
20.0929	106	20.0973	133	20.0973	107	28.1843	101
20.1031	125	20.1075	109	20.1075	117	28.2048	101
20.1134	109	20.1178	122	20.1178	95	28.2252	106
20.1236	118	20.128	118	20.128	101	28.2457	105
20.1338	129	20.1382	110	20.1382	119	28.2662	124
20.1441	117	20.1485	122	20.1485	119	28.2866	110
20.1543	113	20.1587	107	20.1587	109	28.3071	120
20.1645	108	20.1689	130	20.1689	122	28.3275	123
20.1748	108	20.1791	129	20.1791	129	28.348	117
20.185	111	20.1894	112	20.1894	94	28.3685	121
20.1952	125	20.1996	127	20.1996	119	28.3889	100
20.2054	109	20.2098	112	20.2098	122	28.4094	122
20.2157	110	20.2201	106	20.2201	95	28.4298	102
20.2259	113	20.2303	106	20.2303	113	28.4503	129
20.2361	119	20.2405	131	20.2405	109	28.4708	102
20.2464	123	20.2508	98	20.2508	115	28.4912	104
20.2566	126	20.261	122	20.261	117	28.5117	90
20.2668	122	20.2712	116	20.2712	112	28.5322	97
20.2771	97	20.2814	108	20.2814	117	28.5526	110
20.2873	128	20.2917	126	20.2917	97	28.5731	97
20.2975	108	20.3019	122	20.3019	106	28.5935	101
20.3077	115	20.3121	124	20.3121	101	28.614	118
20.318	103	20.3224	116	20.3224	114	28.6345	108
20.3282	132	20.3326	125	20.3326	102	28.6549	101
20.3384	91	20.3428	129	20.3428	116	28.6754	102
20.3487	110	20.3531	114	20.3531	107	28.6958	89
20.3589	120	20.3633	102	20.3633	124	28.7163	101
20.3691	109	20.3735	121	20.3735	110	28.7368	93
20.3794	106	20.3837	108	20.3837	102	28.7572	104
20.3896	125	20.394	143	20.394	109	28.7777	96
20.3998	112	20.4042	123	20.4042	103	28.7981	111
20.4101	116	20.4144	109	20.4144	124	28.8186	92
20.4203	112	20.4247	116	20.4247	103	28.8391	98
20.4305	125	20.4349	133	20.4349	121	28.8595	97
20.4408	124	20.4451	107	20.4451	101	28.88	100
20.451	108	20.4554	128	20.4554	100	28.9004	84
20.4612	108	20.4656	118	20.4656	103	28.9209	110
20.4714	116	20.4758	133	20.4758	107	28.9414	100
20.4817	118	20.486	100	20.486	113	28.9618	107
20.4919	110	20.4963	107	20.4963	102	28.9823	105
20.5021	134	20.5065	109	20.5065	120	29.0027	86
20.5124	103	20.5167	130	20.5167	107	29.0232	107
20.5226	114	20.527	134	20.527	98	29.0437	84
20.5328	114	20.5372	111	20.5372	108	29.0641	76
20.5431	132	20.5474	126	20.5474	110	29.0846	102
20.5533	119	20.5577	114	20.5577	107	29.105	103
20.5635	97	20.5679	134	20.5679	102	29.1255	94
20.5737	111	20.5781	122	20.5781	90	29.146	98
20.584	87	20.5883	111	20.5883	114	29.1664	93
20.5942	117	20.5986	122	20.5986	118	29.1869	82
20.6044	99	20.6088	102	20.6088	106	29.2074	105
20.6147	114	20.619	111	20.619	103	29.2278	91
20.6249	112	20.6293	111	20.6293	118	29.2483	94
20.6351	134	20.6395	118	20.6395	114	29.2687	89
20.6454	112	20.6497	126	20.6497	116	29.2892	99
20.6556	120	20.66	122	20.66	129	29.3097	119
20.6658	118	20.6702	113	20.6702	124	29.3301	90
20.676	124	20.6804	120	20.6804	115	29.3506	112
20.6863	111	20.6907	103	20.6907	120	29.371	108
20.6965	126	20.7009	133	20.7009	94	29.3915	85
20.7067	116	20.7111	115	20.7111	120	29.412	101
20.717	133	20.7213	122	20.7213	113	29.4324	112
20.7272	117	20.7316	117	20.7316	121	29.4529	90
20.7374	109	20.7418	116	20.7418	112	29.4733	92
20.7477	118	20.752	123	20.752	113	29.4938	108
20.7579	122	20.7623	124	20.7623	126	29.5143	111
20.7681	102	20.7725	116	20.7725	120	29.5347	115
20.7783	133	20.7827	132	20.7827	112	29.5552	81
20.7886	114	20.793	126	20.793	120	29.5756	107
20.7988	120	20.8032	116	20.8032	99	29.5961	114
20.809	98	20.8134	106	20.8134	119	29.6166	85
20.8193	121	20.8237	123	20.8237	105	29.637	105
20.8295	106	20.8339	91	20.8339	123	29.6575	105
20.8397	117	20.8441	122	20.8441	132	29.6779	113
20.85	123	20.8543	122	20.8543	102	29.6984	81
20.8602	113	20.8646	130	20.8646	118	29.7189	120
20.8704	115	20.8748	106	20.8748	112	29.7393	112
20.8806	98	20.885	114	20.885	105	29.7598	127
20.8909	116	20.8953	115	20.8953	109	29.7802	97
20.9011	116	20.9055	115	20.9055	117	29.8007	105
20.9113	115	20.9157	117	20.9157	119	29.8212	106
20.9216	108	20.926	123	20.926	109	29.8416	114
20.9318	97	20.9362	103	20.9362	128	29.8621	94
20.942	108	20.9464	133	20.9464	121	29.8825	95
20.9523	114	20.9566	121	20.9566	102	29.903	97
20.9625	141	20.9669	104	20.9669	110	29.9235	131
20.9727	115	20.9771	111	20.9771	125	29.9439	93
20.9829	100	20.9873	121	20.9873	126	29.9644	115
20.9932	108	20.9976	125	20.9976	108	29.9849	90
21.0034	126	21.0078	116	21.0078	119	30.0053	101
21.0136	112	21.018	120	21.018	121	30.0258	111
21.0239	100	21.0282	124	21.0282	107	30.0462	98
21.0341	109	21.0385	106	21.0385	108	30.0667	106
21.0443	120	21.0487	112	21.0487	115	30.0872	91
21.0546	117	21.0589	115	21.0589	97	30.1076	112
21.0648	120	21.0692	106	21.0692	116	30.1281	135
21.075	123	21.0794	138	21.0794	105	30.1485	110
21.0852	119	21.0896	129	21.0896	116	30.169	106
21.0955	95	21.0999	135	21.0999	119	30.1895	119
21.1057	110	21.1101	124	21.1101	111	30.2099	93
21.1159	104	21.1203	111	21.1203	113	30.2304	108
21.1262	124	21.1306	119	21.1306	112	30.2508	99
21.1364	113	21.1408	106	21.1408	125	30.2713	120
21.1466	103	21.151	127	21.151	104	30.2918	111
21.1569	132	21.1612	114	21.1612	115	30.3122	119
21.1671	97	21.1715	131	21.1715	127	30.3327	106
21.1773	99	21.1817	113	21.1817	117	30.3531	128
21.1876	130	21.1919	119	21.1919	105	30.3736	112
21.1978	121	21.2022	105	21.2022	105	30.3941	124
21.208	96	21.2124	123	21.2124	105	30.4145	127
21.2183	102	21.2226	130	21.2226	108	30.435	115
21.2285	113	21.2329	109	21.2329	118	30.4554	111
21.2387	108	21.2431	114	21.2431	136	30.4759	127
21.2489	125	21.2533	125	21.2533	98	30.4964	141
21.2592	106	21.2635	122	21.2635	116	30.5168	172
21.2694	102	21.2738	122	21.2738	105	30.5373	140
21.2796	112	21.284	125	21.284	124	30.5577	159
21.2899	109	21.2942	98	21.2942	119	30.5782	178
21.3001	100	21.3045	116	21.3045	118	30.5987	156
21.3103	115	21.3147	112	21.3147	111	30.6191	172
21.3206	117	21.3249	122	21.3249	85	30.6396	154
21.3308	113	21.3352	85	21.3352	117	30.66	178
21.341	121	21.3454	114	21.3454	115	30.6805	153
21.3512	120	21.3556	111	21.3556	108	30.701	158
21.3615	121	21.3658	113	21.3658	108	30.7214	149
21.3717	118	21.3761	135	21.3761	124	30.7419	142
21.3819	103	21.3863	111	21.3863	122	30.7624	120
21.3922	125	21.3966	138	21.3966	117	30.7828	146
21.4024	119	21.4068	118	21.4068	125	30.8033	196
21.4126	102	21.417	130	21.417	97	30.8237	182
21.4229	116	21.4272	133	21.4272	112	30.8442	197
21.4331	119	21.4375	98	21.4375	96	30.8647	248
21.4433	103	21.4477	122	21.4477	114	30.8851	247
21.4535	105	21.4579	116	21.4579	103	30.9056	313
21.4638	111	21.4682	127	21.4682	107	30.926	399
21.474	111	21.4784	120	21.4784	107	30.9465	475
21.4842	117	21.4886	108	21.4886	120	30.967	583
21.4945	130	21.4989	115	21.4989	127	30.9874	804
21.5047	121	21.5091	128	21.5091	115	31.0079	1128
21.5149	112	21.5193	115	21.5193	109	31.0283	1509
21.5252	113	21.5295	104	21.5295	103	31.0488	1865
21.5354	110	21.5398	117	21.5398	98	31.0693	2302
21.5456	107	21.55	106	21.55	122	31.0897	2351
21.5558	129	21.5602	110	21.5602	112	31.1102	2228
21.5661	108	21.5705	107	21.5705	117	31.1306	2053
21.5763	115	21.5807	117	21.5807	116	31.1511	1904
21.5865	93	21.5909	118	21.5909	123	31.1716	1653
21.5968	131	21.6012	143	21.6012	103	31.192	1465
21.607	108	21.6114	104	21.6114	106	31.2125	1176
21.6172	123	21.6216	124	21.6216	121	31.2329	1012
21.6275	111	21.6318	121	21.6318	132	31.2534	938
21.6377	107	21.6421	125	21.6421	117	31.2739	798
21.6479	127	21.6523	104	21.6523	95	31.2943	882
21.6581	101	21.6625	125	21.6625	110	31.3148	882
21.6684	118	21.6728	137	21.6728	93	31.3352	846
21.6786	127	21.683	130	21.683	113	31.3557	848
21.6888	105	21.6932	122	21.6932	113	31.3762	838
21.6991	108	21.7035	105	21.7035	121	31.3966	945
21.7093	128	21.7137	149	21.7137	115	31.4171	910
21.7195	132	21.7239	147	21.7239	126	31.4376	917
21.7298	112	21.7341	132	21.7341	154	31.458	871
21.74	118	21.7444	109	21.7444	109	31.4785	827
21.7502	124	21.7546	124	21.7546	121	31.4989	766
21.7604	134	21.7648	120	21.7648	128	31.5194	700
21.7707	132	21.7751	115	21.7751	121	31.5399	675
21.7809	138	21.7853	125	21.7853	110	31.5603	584
21.7911	124	21.7955	128	21.7955	125	31.5808	520
21.8014	128	21.8058	116	21.8058	125	31.6012	466
21.8116	153	21.816	131	21.816	128	31.6217	432
21.8218	115	21.8262	135	21.8262	123	31.6422	417
21.8321	137	21.8364	122	21.8364	116	31.6626	393
21.8423	139	21.8467	127	21.8467	112	31.6831	383
21.8525	146	21.8569	132	21.8569	130	31.7035	318
21.8628	143	21.8671	110	21.8671	116	31.724	308
21.873	142	21.8774	112	21.8774	133	31.7445	306
21.8832	131	21.8876	129	21.8876	133	31.7649	277
21.8935	126	21.8978	132	21.8978	145	31.7854	265
21.9037	144	21.9081	133	21.9081	137	31.8058	259
21.9139	126	21.9183	140	21.9183	119	31.8263	248
21.9241	145	21.9285	112	21.9285	145	31.8468	231
21.9344	139	21.9387	162	21.9387	143	31.8672	224
21.9446	133	21.949	129	21.949	141	31.8877	291
21.9548	163	21.9592	145	21.9592	137	31.9081	279
21.9651	132	21.9694	167	21.9694	131	31.9286	297
21.9753	133	21.9797	146	21.9797	139	31.9491	288
21.9855	154	21.9899	139	21.9899	140	31.9695	281
21.9958	145	22.0001	139	22.0001	135	31.99	322
22.006	142	22.0104	174	22.0104	165	32.0104	262
22.0162	155	22.0206	170	22.0206	165	32.0309	312
22.0264	169	22.0308	166	22.0308	172	32.0514	306
22.0367	159	22.041	162	22.041	178	32.0718	311
22.0469	174	22.0513	173	22.0513	185	32.0923	338
22.0571	186	22.0615	178	22.0615	173	32.1127	377
22.0674	174	22.0717	182	22.0717	164	32.1332	325
22.0776	177	22.082	159	22.082	181	32.1537	321
22.0878	174	22.0922	182	22.0922	176	32.1741	311
22.0981	200	22.1024	190	22.1024	160	32.1946	270
22.1083	190	22.1127	161	22.1127	187	32.2151	276
22.1185	168	22.1229	171	22.1229	215	32.2355	266
22.1287	198	22.1331	178	22.1331	180	32.256	249
22.139	163	22.1434	182	22.1434	172	32.2764	214
22.1492	171	22.1536	173	22.1536	163	32.2969	253
22.1594	184	22.1638	189	22.1638	178	32.3174	232
22.1697	192	22.1741	168	22.1741	186	32.3378	251
22.1799	202	22.1843	175	22.1843	185	32.3583	284
22.1901	191	22.1945	173	22.1945	150	32.3787	279
22.2004	185	22.2047	165	22.2047	142	32.3992	339
22.2106	176	22.215	173	22.215	162	32.4197	385
22.2208	174	22.2252	159	22.2252	153	32.4401	459
22.231	156	22.2354	175	22.2354	167	32.4606	495
22.2413	166	22.2457	142	22.2457	156	32.481	636
22.2515	172	22.2559	148	22.2559	145	32.5015	806
22.2617	155	22.2661	140	22.2661	157	32.522	910
22.272	160	22.2764	157	22.2764	139	32.5424	1080
22.2822	162	22.2866	156	22.2866	159	32.5629	1223
22.2924	153	22.2968	139	22.2968	149	32.5834	1391
22.3027	141	22.307	165	22.307	154	32.6038	1463
22.3129	160	22.3173	135	22.3173	140	32.6243	1297
22.3231	164	22.3275	141	22.3275	152	32.6447	1120
22.3333	148	22.3377	133	22.3377	137	32.6652	910
22.3436	140	22.348	149	22.348	143	32.6857	783
22.3538	154	22.3582	136	22.3582	145	32.7061	614
22.364	139	22.3684	157	22.3684	134	32.7266	455
22.3743	131	22.3787	149	22.3787	127	32.747	342
22.3845	135	22.3889	148	22.3889	129	32.7675	280
22.3947	167	22.3991	155	22.3991	139	32.788	224
22.405	128	22.4093	150	22.4093	139	32.8084	174
22.4152	157	22.4196	143	22.4196	131	32.8289	162
22.4254	135	22.4298	129	22.4298	144	32.8493	157
22.4356	151	22.44	141	22.44	141	32.8698	140
22.4459	132	22.4503	151	22.4503	131	32.8903	123
22.4561	161	22.4605	156	22.4605	106	32.9107	123
22.4663	106	22.4707	123	22.4707	133	32.9312	120
22.4766	142	22.481	142	22.481	129	32.9516	95
22.4868	117	22.4912	131	22.4912	112	32.9721	102
22.497	135	22.5014	128	22.5014	122	32.9926	108
22.5073	130	22.5116	139	22.5116	142	33.013	99
22.5175	136	22.5219	159	22.5219	147	33.0335	115
22.5277	149	22.5321	144	22.5321	126	33.0539	94
22.538	129	22.5423	143	22.5423	156	33.0744	95
22.5482	132	22.5526	117	22.5526	132	33.0949	94
22.5584	124	22.5628	128	22.5628	124	33.1153	89
22.5687	138	22.573	116	22.573	134	33.1358	109
22.5789	133	22.5833	119	22.5833	146	33.1562	91
22.5891	131	22.5935	125	22.5935	133	33.1767	95
22.5993	130	22.6037	138	22.6037	125	33.1972	95
22.6096	103	22.6139	123	22.6139	104	33.2176	96
22.6198	117	22.6242	122	22.6242	134	33.2381	95
22.63	119	22.6344	141	22.6344	114	33.2585	83
22.6403	99	22.6446	110	22.6446	120	33.279	96
22.6505	109	22.6549	127	22.6549	128	33.2995	99
22.6607	116	22.6651	149	22.6651	122	33.3199	106
22.671	137	22.6753	148	22.6753	127	33.3404	139
22.6812	124	22.6856	136	22.6856	128	33.3608	126
22.6914	142	22.6958	125	22.6958	122	33.3813	138
22.7016	110	22.706	117	22.706	139	33.4018	120
22.7119	138	22.7162	133	22.7162	135	33.4222	106
22.7221	147	22.7265	153	22.7265	141	33.4427	100
22.7323	121	22.7367	142	22.7367	136	33.4631	95
22.7426	131	22.7469	135	22.7469	120	33.4836	91
22.7528	147	22.7572	132	22.7572	155	33.5041	84
22.763	132	22.7674	143	22.7674	140	33.5245	65
22.7733	154	22.7776	136	22.7776	137	33.545	78
22.7835	133	22.7879	146	22.7879	139	33.5654	92
22.7937	148	22.7981	140	22.7981	149	33.5859	108
22.8039	136	22.8083	133	22.8083	140	33.6064	86
22.8142	145	22.8186	141	22.8186	127	33.6268	78
22.8244	135	22.8288	155	22.8288	162	33.6473	101
22.8346	131	22.839	145	22.839	142	33.6678	77
22.8449	131	22.8493	142	22.8493	130	33.6882	80
22.8551	127	22.8595	155	22.8595	114	33.7087	90
22.8653	118	22.8697	139	22.8697	129	33.7291	81
22.8756	111	22.8799	131	22.8799	145	33.7496	101
22.8858	124	22.8902	124	22.8902	114	33.7701	80
22.896	117	22.9004	120	22.9004	117	33.7905	92
22.9062	135	22.9106	123	22.9106	97	33.811	69
22.9165	141	22.9209	128	22.9209	134	33.8314	75
22.9267	127	22.9311	119	22.9311	121	33.8519	90
22.9369	128	22.9413	130	22.9413	122	33.8724	72
22.9472	131	22.9516	123	22.9516	133	33.8928	77
22.9574	133	22.9618	121	22.9618	99	33.9133	80
22.9676	114	22.972	140	22.972	142	33.9338	62
22.9779	134	22.9822	117	22.9822	116	33.9542	78
22.9881	118	22.9925	122	22.9925	122	33.9747	84
22.9983	141	23.0027	141	23.0027	134	33.9951	76
23.0085	136	23.0129	129	23.0129	125	34.0156	81
23.0188	137	23.0232	134	23.0232	129	34.0361	88
23.029	116	23.0334	128	23.0334	115	34.0565	63
23.0392	114	23.0436	142	23.0436	125	34.077	69
23.0495	127	23.0539	136	23.0539	134	34.0974	70
23.0597	119	23.0641	117	23.0641	115	34.1179	84
23.0699	120	23.0743	117	23.0743	128	34.1384	86
23.0802	133	23.0845	135	23.0845	114	34.1588	55
23.0904	110	23.0948	128	23.0948	125	34.1793	75
23.1006	127	23.105	125	23.105	139	34.1997	79
23.1108	123	23.1152	117	23.1152	140	34.2202	74
23.1211	125	23.1255	117	23.1255	127	34.2407	64
23.1313	101	23.1357	115	23.1357	121	34.2611	68
23.1415	117	23.1459	121	23.1459	107	34.2816	73
23.1518	125	23.1562	137	23.1562	113	34.302	72
23.162	134	23.1664	128	23.1664	140	34.3225	78
23.1722	144	23.1766	121	23.1766	132	34.343	73
23.1825	117	23.1868	144	23.1868	125	34.3634	92
23.1927	119	23.1971	113	23.1971	140	34.3839	73
23.2029	116	23.2073	121	23.2073	144	34.4043	78
23.2131	138	23.2175	131	23.2175	128	34.4248	90
23.2234	134	23.2278	103	23.2278	135	34.4453	69
23.2336	130	23.238	134	23.238	134	34.4657	73
23.2438	124	23.2482	148	23.2482	117	34.4862	69
23.2541	104	23.2585	161	23.2585	141	34.5066	81
23.2643	154	23.2687	138	23.2687	124	34.5271	90
23.2745	123	23.2789	152	23.2789	156	34.5476	89
23.2848	146	23.2891	132	23.2891	162	34.568	69
23.295	122	23.2994	143	23.2994	129	34.5885	71
23.3052	150	23.3096	133	23.3096	154	34.6089	70
23.3155	146	23.3198	157	23.3198	158	34.6294	80
23.3257	155	23.3301	136	23.3301	151	34.6499	73
23.3359	148	23.3403	124	23.3403	146	34.6703	69
23.3462	153	23.3505	157	23.3505	111	34.6908	84
23.3564	132	23.3608	142	23.3608	141	34.7112	69
23.3666	125	23.371	132	23.371	132	34.7317	71
23.3768	140	23.3812	141	23.3812	118	34.7522	78
23.3871	134	23.3914	132	23.3914	141	34.7726	69
23.3973	135	23.4017	149	23.4017	133	34.7931	85
23.4075	121	23.4119	108	23.4119	136	34.8135	96
23.4178	138	23.4221	129	23.4221	120	34.834	88
23.428	128	23.4324	141	23.4324	131	34.8545	81
23.4382	141	23.4426	111	23.4426	129	34.8749	103
23.4485	131	23.4528	132	23.4528	115	34.8954	81
23.4587	146	23.4631	127	23.4631	125	34.9158	96
23.4689	130	23.4733	138	23.4733	143	34.9363	82
23.4791	148	23.4835	124	23.4835	136	34.9568	80
23.4894	127	23.4937	141	23.4937	123	34.9772	74
23.4996	126	23.504	143	23.504	133	34.9977	88
23.5098	143	23.5142	141	23.5142	151	35.0182	78
23.5201	131	23.5245	146	23.5245	153	35.0386	69
23.5303	167	23.5347	131	23.5347	137	35.0591	92
23.5405	126	23.5449	120	23.5449	140	35.0795	62
23.5508	136	23.5551	150	23.5551	108	35.1	78
23.561	141	23.5654	143	23.5654	141	35.1205	74
23.5712	148	23.5756	135	23.5756	148	35.1409	72
23.5815	122	23.5858	142	23.5858	121	35.1614	70
23.5917	106	23.5961	134	23.5961	138	35.1818	54
23.6019	121	23.6063	146	23.6063	134	35.2023	72
23.6121	137	23.6165	137	23.6165	141	35.2228	81
23.6224	130	23.6268	140	23.6268	136	35.2432	57
23.6326	144	23.637	123	23.637	158	35.2637	53
23.6428	163	23.6472	155	23.6472	156	35.2841	76
23.6531	157	23.6574	141	23.6574	121	35.3046	80
23.6633	133	23.6677	153	23.6677	136	35.3251	80
23.6735	164	23.6779	132	23.6779	142	35.3455	90
23.6837	137	23.6881	155	23.6881	153	35.366	88
23.694	153	23.6984	139	23.6984	145	35.3865	80
23.7042	137	23.7086	130	23.7086	149	35.4069	76
23.7144	134	23.7188	145	23.7188	167	35.4274	97
23.7247	152	23.7291	132	23.7291	150	35.4478	91
23.7349	135	23.7393	142	23.7393	142	35.4683	120
23.7451	150	23.7495	177	23.7495	148	35.4888	129
23.7554	134	23.7597	158	23.7597	165	35.5092	140
23.7656	160	23.77	183	23.77	143	35.5297	159
23.7758	136	23.7802	147	23.7802	158	35.5501	154
23.786	178	23.7904	160	23.7904	148	35.5706	154
23.7963	170	23.8007	184	23.8007	194	35.5911	147
23.8065	176	23.8109	194	23.8109	203	35.6115	124
23.8167	181	23.8211	177	23.8211	203	35.632	115
23.827	179	23.8314	190	23.8314	218	35.6524	123
23.8372	200	23.8416	200	23.8416	197	35.6729	103
23.8474	214	23.8518	213	23.8518	229	35.6934	106
23.8577	245	23.862	254	23.862	217	35.7138	78
23.8679	228	23.8723	221	23.8723	248	35.7343	76
23.8781	231	23.8825	252	23.8825	295	35.7547	95
23.8883	248	23.8927	299	23.8927	307	35.7752	76
23.8986	299	23.903	320	23.903	342	35.7957	70
23.9088	323	23.9132	331	23.9132	334	35.8161	84
23.919	378	23.9234	333	23.9234	405	35.8366	75
23.9293	386	23.9337	380	23.9337	405	35.857	84
23.9395	439	23.9439	360	23.9439	430	35.8775	72
23.9497	470	23.9541	465	23.9541	455	35.898	81
23.96	504	23.9643	486	23.9643	453	35.9184	65
23.9702	551	23.9746	486	23.9746	472	35.9389	79
23.9804	528	23.9848	429	23.9848	432	35.9593	77
23.9907	522	23.995	416	23.995	380	35.9798	75
24.0009	486	24.0053	421	24.0053	361	36.0003	68
24.0111	445	24.0155	367	24.0155	302	36.0207	50
24.0214	421	24.0257	360	24.0257	328	36.0412	92
24.0316	368	24.036	336	24.036	286	36.0616	75
24.0418	334	24.0462	279	24.0462	223	36.0821	72
24.052	289	24.0564	246	24.0564	220	36.1026	73
24.0623	273	24.0666	263	24.0666	224	36.123	52
24.0725	251	24.0769	191	24.0769	217	36.1435	63
24.0827	226	24.0871	206	24.0871	177	36.1639	63
24.093	202	24.0973	190	24.0973	187	36.1844	61
24.1032	180	24.1076	168	24.1076	169	36.2049	66
24.1134	170	24.1178	176	24.1178	172	36.2253	59
24.1237	170	24.128	144	24.128	147	36.2458	45
24.1339	146	24.1383	161	24.1383	136	36.2662	60
24.1441	113	24.1485	137	24.1485	126	36.2867	68
24.1543	141	24.1587	159	24.1587	143	36.3072	81
24.1646	138	24.1689	141	24.1689	126	36.3276	63
24.1748	146	24.1792	143	24.1792	121	36.3481	70
24.185	146	24.1894	117	24.1894	144	36.3685	63
24.1953	130	24.1996	139	24.1996	116	36.389	68
24.2055	126	24.2099	134	24.2099	137	36.4095	61
24.2157	136	24.2201	137	24.2201	109	36.4299	52
24.226	115	24.2303	139	24.2303	128	36.4504	68
24.2362	119	24.2406	128	24.2406	130	36.4709	72
24.2464	117	24.2508	120	24.2508	117	36.4913	72
24.2566	133	24.261	129	24.261	116	36.5118	64
24.2669	137	24.2713	112	24.2713	119	36.5322	55
24.2771	114	24.2815	142	24.2815	105	36.5527	60
24.2873	110	24.2917	102	24.2917	122	36.5732	69
24.2976	107	24.302	123	24.302	122	36.5936	75
24.3078	100	24.3122	126	24.3122	110	36.6141	67
24.318	120	24.3224	115	24.3224	109	36.6345	72
24.3283	107	24.3326	117	24.3326	130	36.655	55
24.3385	98	24.3429	121	24.3429	118	36.6755	64
24.3487	120	24.3531	121	24.3531	128	36.6959	51
24.359	114	24.3633	114	24.3633	119	36.7164	69
24.3692	125	24.3736	110	24.3736	121	36.7368	72
24.3794	118	24.3838	103	24.3838	122	36.7573	71
24.3896	107	24.394	129	24.394	115	36.7778	52
24.3999	110	24.4043	123	24.4043	122	36.7982	64
24.4101	116	24.4145	140	24.4145	119	36.8187	78
24.4203	127	24.4247	102	24.4247	111	36.8391	73
24.4306	118	24.4349	104	24.4349	108	36.8596	80
24.4408	125	24.4452	110	24.4452	122	36.8801	59
24.451	112	24.4554	110	24.4554	119	36.9005	69
24.4612	120	24.4656	117	24.4656	101	36.921	78
24.4715	108	24.4759	115	24.4759	126	36.9415	84
24.4817	117	24.4861	112	24.4861	123	36.9619	67
24.4919	105	24.4963	113	24.4963	109	36.9824	54
24.5022	100	24.5066	110	24.5066	125	37.0028	82
24.5124	117	24.5168	140	24.5168	122	37.0233	56
24.5226	121	24.527	125	24.527	112	37.0438	70
24.5329	112	24.5372	127	24.5372	112	37.0642	58
24.5431	100	24.5475	126	24.5475	134	37.0847	56
24.5533	118	24.5577	103	24.5577	125	37.1051	62
24.5635	118	24.5679	134	24.5679	134	37.1256	67
24.5738	109	24.5782	127	24.5782	111	37.1461	54
24.584	103	24.5884	119	24.5884	105	37.1665	70
24.5942	105	24.5986	120	24.5986	86	37.187	62
24.6045	115	24.6089	131	24.6089	105	37.2074	62
24.6147	105	24.6191	121	24.6191	100	37.2279	64
24.6249	110	24.6293	116	24.6293	110	37.2484	63
24.6352	135	24.6395	124	24.6395	108	37.2688	70
24.6454	115	24.6498	100	24.6498	104	37.2893	70
24.6556	117	24.66	126	24.66	106	37.3097	49
24.6659	124	24.6702	105	24.6702	111	37.3302	53
24.6761	122	24.6805	130	24.6805	106	37.3507	63
24.6863	105	24.6907	114	24.6907	112	37.3711	56
24.6965	108	24.7009	122	24.7009	114	37.3916	53
24.7068	114	24.7112	100	24.7112	103	37.412	60
24.717	114	24.7214	120	24.7214	118	37.4325	58
24.7272	113	24.7316	128	24.7316	116	37.453	66
24.7375	113	24.7418	115	24.7418	121	37.4734	63
24.7477	114	24.7521	125	24.7521	107	37.4939	69
24.7579	96	24.7623	121	24.7623	102	37.5144	57
24.7682	122	24.7725	91	24.7725	104	37.5348	82
24.7784	124	24.7828	120	24.7828	119	37.5553	76
24.7886	94	24.793	124	24.793	128	37.5757	81
24.7989	106	24.8032	123	24.8032	130	37.5962	93
24.8091	106	24.8135	124	24.8135	96	37.6166	82
24.8193	84	24.8237	135	24.8237	99	37.6371	51
24.8295	109	24.8339	113	24.8339	129	37.6576	67
24.8398	105	24.8441	114	24.8441	108	37.678	59
24.85	118	24.8544	120	24.8544	99	37.6985	55
24.8602	96	24.8646	122	24.8646	107	37.7189	60
24.8705	114	24.8748	114	24.8748	120	37.7394	52
24.8807	117	24.8851	131	24.8851	110	37.7599	55
24.8909	109	24.8953	110	24.8953	112	37.7803	69
24.9012	120	24.9055	127	24.9055	105	37.8008	53
24.9114	124	24.9158	116	24.9158	113	37.8213	62
24.9216	98	24.926	111	24.926	99	37.8417	55
24.9318	117	24.9362	103	24.9362	115	37.8622	50
24.9421	109	24.9465	116	24.9465	104	37.8826	60
24.9523	111	24.9567	117	24.9567	122	37.9031	54
24.9625	117	24.9669	111	24.9669	110	37.9236	60
24.9728	107	24.9772	125	24.9772	99	37.944	54
24.983	103	24.9874	126	24.9874	112	37.9645	51
24.9932	99	24.9976	100	24.9976	115	37.9849	69
25.0035	109	25.0078	105	25.0078	124	38.0054	60
25.0137	105	25.0181	111	25.0181	120	38.0259	52
25.0239	122	25.0283	108	25.0283	114	38.0463	58
25.0342	91	25.0385	122	25.0385	91	38.0668	63
25.0444	110	25.0488	131	25.0488	104	38.0872	63
25.0546	103	25.059	122	25.059	114	38.1077	42
25.0648	100	25.0692	123	25.0692	120	38.1282	64
25.0751	101	25.0795	114	25.0795	113	38.1486	45
25.0853	127	25.0897	111	25.0897	119	38.1691	69
25.0955	112	25.0999	105	25.0999	124	38.1895	69
25.1058	118	25.1101	125	25.1101	98	38.21	54
25.116	91	25.1204	107	25.1204	119	38.2305	55
25.1262	101	25.1306	123	25.1306	121	38.2509	56
25.1364	88	25.1408	112	25.1408	123	38.2714	53
25.1467	109	25.1511	117	25.1511	99	38.2918	42
25.1569	112	25.1613	121	25.1613	109	38.3123	38
25.1671	99	25.1715	98	25.1715	122	38.3328	48
25.1774	122	25.1818	129	25.1818	101	38.3532	51
25.1876	108	25.192	152	25.192	109	38.3737	51
25.1978	111	25.2022	123	25.2022	104	38.3942	59
25.2081	103	25.2124	137	25.2124	123	38.4146	60
25.2183	108	25.2227	107	25.2227	129	38.4351	59
25.2285	123	25.2329	116	25.2329	91	38.4555	57
25.2387	127	25.2431	124	25.2431	135	38.476	48
25.249	115	25.2534	98	25.2534	127	38.4965	48
25.2592	107	25.2636	104	25.2636	123	38.5169	56
25.2694	131	25.2738	104	25.2738	130	38.5374	54
25.2797	120	25.2841	104	25.2841	118	38.5578	49
25.2899	113	25.2943	103	25.2943	97	38.5783	45
25.3001	118	25.3045	138	25.3045	99	38.5988	34
25.3104	88	25.3148	107	25.3148	130	38.6192	51
25.3206	105	25.325	112	25.325	119	38.6397	68
25.3308	119	25.3352	102	25.3352	113	38.6601	52
25.3411	106	25.3454	117	25.3454	133	38.6806	47
25.3513	116	25.3557	112	25.3557	100	38.7011	54
25.3615	131	25.3659	122	25.3659	132	38.7215	44
25.3717	107	25.3761	103	25.3761	134	38.742	41
25.382	109	25.3864	122	25.3864	120	38.7624	63
25.3922	112	25.3966	100	25.3966	118	38.7829	55
25.4024	120	25.4068	102	25.4068	107	38.8034	72
25.4127	119	25.417	116	25.417	116	38.8238	41
25.4229	100	25.4273	104	25.4273	111	38.8443	59
25.4331	97	25.4375	102	25.4375	98	38.8647	58
25.4434	117	25.4477	109	25.4477	125	38.8852	42
25.4536	118	25.458	131	25.458	121	38.9057	43
25.4638	105	25.4682	93	25.4682	99	38.9261	59
25.474	107	25.4784	89	25.4784	112	38.9466	45
25.4843	110	25.4887	106	25.4887	121	38.9671	55
25.4945	112	25.4989	133	25.4989	124	38.9875	55
25.5047	110	25.5091	125	25.5091	117	39.008	48
25.515	136	25.5193	113	25.5193	115	39.0284	59
25.5252	111	25.5296	120	25.5296	115	39.0489	54
25.5354	101	25.5398	122	25.5398	110	39.0694	70
25.5457	105	25.55	115	25.55	110	39.0898	39
25.5559	102	25.5603	105	25.5603	123	39.1103	61
25.5661	108	25.5705	144	25.5705	123	39.1307	56
25.5764	102	25.5807	102	25.5807	109	39.1512	52
25.5866	99	25.591	110	25.591	125	39.1716	64
25.5968	107	25.6012	130	25.6012	112	39.1921	61
25.607	120	25.6114	113	25.6114	99	39.2126	43
25.6173	103	25.6217	101	25.6217	111	39.233	57
25.6275	101	25.6319	98	25.6319	99	39.2535	55
25.6377	119	25.6421	115	25.6421	81	39.274	50
25.648	100	25.6523	94	25.6523	115	39.2944	50
25.6582	105	25.6626	130	25.6626	105	39.3149	57
25.6684	112	25.6728	102	25.6728	122	39.3353	47
25.6787	99	25.683	110	25.683	102	39.3558	55
25.6889	111	25.6933	118	25.6933	131	39.3763	46
25.6991	97	25.7035	102	25.7035	112	39.3967	57
25.7094	107	25.7137	122	25.7137	98	39.4172	55
25.7196	94	25.724	108	25.724	106	39.4376	57
25.7298	111	25.7342	103	25.7342	107	39.4581	51
25.74	113	25.7444	99	25.7444	105	39.4786	57
25.7503	108	25.7547	122	25.7547	99	39.499	59
25.7605	102	25.7649	122	25.7649	110	39.5195	55
25.7707	107	25.7751	113	25.7751	107	39.5399	52
25.781	107	25.7853	120	25.7853	105	39.5604	51
25.7912	94	25.7956	106	25.7956	112	39.5809	55
25.8014	107	25.8058	105	25.8058	116	39.6013	59
25.8117	90	25.816	134	25.816	110	39.6218	52
25.8219	121	25.8263	117	25.8263	98	39.6422	62
25.8321	99	25.8365	125	25.8365	106	39.6627	57
25.8423	100	25.8467	117	25.8467	101	39.6832	54
25.8526	106	25.857	127	25.857	101	39.7036	33
25.8628	96	25.8672	125	25.8672	114	39.7241	55
25.873	102	25.8774	104	25.8774	116	39.7445	56
25.8833	122	25.8876	131	25.8876	109	39.765	42
25.8935	99	25.8979	110	25.8979	107	39.7855	45
25.9037	102	25.9081	110	25.9081	103	39.8059	44
25.9139	93	25.9183	117	25.9183	113	39.8264	57
25.9242	90	25.9286	129	25.9286	138	39.8469	67
25.9344	101	25.9388	91	25.9388	115	39.8673	66
25.9446	103	25.949	124	25.949	117	39.8878	60
25.9549	109	25.9593	106	25.9593	119	39.9082	61
25.9651	97	25.9695	111	25.9695	123	39.9287	69
25.9753	94	25.9797	117	25.9797	115	39.9492	68
25.9856	112	25.9899	111	25.9899	95	39.9696	54
25.9958	113	26.0002	105	26.0002	101	39.9901	64
26.006	102	26.0104	100	26.0104	120	40.0105	50
26.0163	94	26.0206	114	26.0206	104	40.031	71
26.0265	117	26.0309	100	26.0309	103	40.0515	40
26.0367	90	26.0411	87	26.0411	100	40.0719	72
26.0469	106	26.0513	115	26.0513	117	40.0924	59
26.0572	99	26.0616	98	26.0616	111	40.1128	52
26.0674	89	26.0718	98	26.0718	95	40.1333	67
26.0776	122	26.082	117	26.082	112	40.1538	68
26.0879	76	26.0922	111	26.0922	101	40.1742	64
26.0981	97	26.1025	123	26.1025	120	40.1947	64
26.1083	88	26.1127	115	26.1127	117	40.2151	47
26.1186	96	26.1229	122	26.1229	111	40.2356	65
26.1288	115	26.1332	137	26.1332	102	40.2561	69
26.139	83	26.1434	98	26.1434	116	40.2765	49
26.1492	107	26.1536	102	26.1536	114	40.297	56
26.1595	104	26.1639	111	26.1639	104	40.3175	52
26.1697	90	26.1741	99	26.1741	96	40.3379	65
26.1799	110	26.1843	103	26.1843	101	40.3584	50
26.1902	98	26.1945	116	26.1945	106	40.3788	34
26.2004	95	26.2048	113	26.2048	112	40.3993	61
26.2106	101	26.215	111	26.215	99	40.4198	43
26.2209	105	26.2252	98	26.2252	120	40.4402	50
26.2311	97	26.2355	106	26.2355	107	40.4607	57
26.2413	95	26.2457	92	26.2457	98	40.4811	51
26.2516	111	26.2559	113	26.2559	105	40.5016	48
26.2618	83	26.2662	117	26.2662	123	40.5221	64
26.272	98	26.2764	122	26.2764	102	40.5425	50
26.2822	111	26.2866	88	26.2866	114	40.563	58
26.2925	97	26.2968	121	26.2968	109	40.5834	47
26.3027	107	26.3071	104	26.3071	109	40.6039	54
26.3129	107	26.3173	97	26.3173	139	40.6244	51
26.3232	81	26.3275	97	26.3275	113	40.6448	55
26.3334	111	26.3378	91	26.3378	107	40.6653	53
26.3436	107	26.348	121	26.348	113	40.6857	55
26.3539	100	26.3582	106	26.3582	134	40.7062	60
26.3641	114	26.3685	114	26.3685	95	40.7267	37
26.3743	115	26.3787	98	26.3787	118	40.7471	73
26.3846	102	26.3889	96	26.3889	109	40.7676	47
26.3948	103	26.3992	95	26.3992	124	40.788	55
26.405	88	26.4094	105	26.4094	99	40.8085	47
26.4152	99	26.4196	116	26.4196	113	40.829	61
26.4255	111	26.4298	112	26.4298	111	40.8494	46
26.4357	87	26.4401	103	26.4401	99	40.8699	68
26.4459	119	26.4503	126	26.4503	106	40.8903	59
26.4562	100	26.4605	116	26.4605	84	40.9108	38
26.4664	95	26.4708	109	26.4708	86	40.9313	50
26.4766	118	26.481	110	26.481	99	40.9517	51
26.4869	106	26.4912	90	26.4912	105	40.9722	45
26.4971	103	26.5015	115	26.5015	104	40.9926	80
26.5073	98	26.5117	99	26.5117	104	41.0131	44
26.5175	81	26.5219	116	26.5219	110	41.0336	69
26.5278	109	26.5322	107	26.5322	106	41.054	61
26.538	95	26.5424	93	26.5424	117	41.0745	40
26.5482	107	26.5526	103	26.5526	118	41.0949	81
26.5585	100	26.5628	100	26.5628	94	41.1154	57
26.5687	97	26.5731	91	26.5731	87	41.1359	55
26.5789	93	26.5833	102	26.5833	107	41.1563	61
26.5892	90	26.5935	115	26.5935	92	41.1768	49
26.5994	110	26.6038	104	26.6038	115	41.1972	39
26.6096	97	26.614	113	26.614	122	41.2177	51
26.6198	126	26.6242	89	26.6242	110	41.2382	56
26.6301	104	26.6345	116	26.6345	96	41.2586	53
26.6403	105	26.6447	114	26.6447	116	41.2791	60
26.6505	93	26.6549	109	26.6549	131	41.2996	52
26.6608	108	26.6651	114	26.6651	140	41.32	46
26.671	97	26.6754	123	26.6754	119	41.3405	59
26.6812	105	26.6856	115	26.6856	112	41.3609	52
26.6914	124	26.6958	123	26.6958	136	41.3814	55
26.7017	112	26.7061	119	26.7061	100	41.4019	63
26.7119	108	26.7163	115	26.7163	103	41.4223	66
26.7221	106	26.7265	130	26.7265	123	41.4428	64
26.7324	88	26.7368	113	26.7368	107	41.4632	51
26.7426	111	26.747	110	26.747	114	41.4837	64
26.7528	114	26.7572	102	26.7572	98	41.5042	67
26.7631	116	26.7675	107	26.7675	124	41.5246	42
26.7733	107	26.7777	117	26.7777	122	41.5451	69
26.7835	115	26.7879	112	26.7879	113	41.5655	55
26.7938	110	26.7981	107	26.7981	115	41.586	45
26.804	96	26.8084	116	26.8084	124	41.6065	63
26.8142	103	26.8186	113	26.8186	118	41.6269	56
26.8244	109	26.8288	106	26.8288	128	41.6474	61
26.8347	88	26.8391	116	26.8391	104	41.6679	70
26.8449	86	26.8493	105	26.8493	124	41.6883	64
26.8551	101	26.8595	107	26.8595	93	41.7088	69
26.8654	103	26.8697	122	26.8697	92	41.7292	74
26.8756	118	26.88	106	26.88	115	41.7497	59
26.8858	99	26.8902	127	26.8902	117	41.7702	64
26.8961	103	26.9004	113	26.9004	115	41.7906	70
26.9063	89	26.9107	90	26.9107	122	41.8111	91
26.9165	101	26.9209	72	26.9209	108	41.8315	79
26.9267	108	26.9311	108	26.9311	78	41.852	89
26.937	92	26.9414	103	26.9414	124	41.8725	69
26.9472	104	26.9516	130	26.9516	94	41.8929	100
26.9574	107	26.9618	126	26.9618	108	41.9134	100
26.9677	107	26.972	129	26.972	116	41.9338	145
26.9779	108	26.9823	119	26.9823	126	41.9543	121
26.9881	98	26.9925	119	26.9925	112	41.9748	165
26.9984	107	27.0027	105	27.0027	125	41.9952	208
27.0086	92	27.013	112	27.013	110	42.0157	211
27.0188	122	27.0232	133	27.0232	103	42.0361	306
27.0291	113	27.0334	136	27.0334	122	42.0566	348
27.0393	122	27.0437	122	27.0437	103	42.0771	408
27.0495	118	27.0539	118	27.0539	110	42.0975	482
27.0597	118	27.0641	130	27.0641	115	42.118	531
27.07	117	27.0744	116	27.0744	104	42.1384	505
27.0802	99	27.0846	108	27.0846	111	42.1589	454
27.0904	115	27.0948	121	27.0948	121	42.1794	484
27.1007	109	27.105	121	27.105	126	42.1998	446
27.1109	107	27.1153	116	27.1153	92	42.2203	463
27.1211	97	27.1255	125	27.1255	107	42.2407	444
27.1314	94	27.1357	112	27.1357	101	42.2612	370
27.1416	109	27.146	111	27.146	104	42.2817	329
27.1518	108	27.1562	108	27.1562	103	42.3021	299
27.1621	103	27.1664	117	27.1664	127	42.3226	264
27.1723	101	27.1767	92	27.1767	126	42.343	251
27.1825	100	27.1869	114	27.1869	100	42.3635	183
27.1927	93	27.1971	110	27.1971	102	42.384	188
27.203	94	27.2074	130	27.2074	118	42.4044	175
27.2132	80	27.2176	108	27.2176	120	42.4249	157
27.2234	110	27.2278	100	27.2278	124	42.4453	157
27.2337	73	27.238	121	27.238	118	42.4658	115
27.2439	95	27.2483	100	27.2483	114	42.4863	121
27.2541	109	27.2585	100	27.2585	115	42.5067	135
27.2644	87	27.2687	123	27.2687	112	42.5272	119
27.2746	89	27.279	112	27.279	132	42.5476	114
27.2848	78	27.2892	105	27.2892	119	42.5681	132
27.295	98	27.2994	113	27.2994	98	42.5886	87
27.3053	90	27.3097	107	27.3097	106	42.609	97
27.3155	95	27.3199	104	27.3199	137	42.6295	101
27.3257	115	27.3301	117	27.3301	119	42.6499	89
27.336	101	27.3403	135	27.3403	105	42.6704	84
27.3462	108	27.3506	92	27.3506	124	42.6909	87
27.3564	96	27.3608	131	27.3608	101	42.7113	91
27.3666	95	27.371	121	27.371	119	42.7318	91
27.3769	112	27.3813	124	27.3813	123	42.7523	102
27.3871	112	27.3915	108	27.3915	91	42.7727	102
27.3973	113	27.4017	120	27.4017	124	42.7932	86
27.4076	95	27.412	107	27.412	106	42.8136	84
27.4178	92	27.4222	116	27.4222	129	42.8341	81
27.428	92	27.4324	117	27.4324	112	42.8546	85
27.4383	76	27.4427	132	27.4427	116	42.875	58
27.4485	118	27.4529	129	27.4529	143	42.8955	76
27.4587	102	27.4631	134	27.4631	122	42.9159	82
27.469	110	27.4733	121	27.4733	134	42.9364	75
27.4792	112	27.4836	128	27.4836	146	42.9569	60
27.4894	103	27.4938	116	27.4938	128	42.9773	64
27.4996	110	27.504	122	27.504	114	42.9978	62
27.5099	102	27.5143	119	27.5143	135	43.0182	60
27.5201	105	27.5245	113	27.5245	109	43.0387	57
27.5303	99	27.5347	135	27.5347	114	43.0592	74
27.5406	98	27.545	132	27.545	138	43.0796	93
27.5508	98	27.5552	132	27.5552	117	43.1001	74
27.561	94	27.5654	152	27.5654	132	43.1206	61
27.5713	98	27.5756	109	27.5756	121	43.141	73
27.5815	109	27.5859	128	27.5859	129	43.1615	70
27.5917	137	27.5961	125	27.5961	146	43.1819	89
27.6019	123	27.6063	143	27.6063	150	43.2024	75
27.6122	114	27.6166	131	27.6166	145	43.2229	66
27.6224	101	27.6268	116	27.6268	119	43.2433	54
27.6326	110	27.637	121	27.637	114	43.2638	55
27.6429	116	27.6472	131	27.6472	132	43.2842	78
27.6531	112	27.6575	135	27.6575	128	43.3047	74
27.6633	95	27.6677	118	27.6677	124	43.3252	78
27.6736	107	27.6779	130	27.6779	139	43.3456	83
27.6838	109	27.6882	133	27.6882	106	43.3661	69
27.694	124	27.6984	95	27.6984	118	43.3865	66
27.7042	101	27.7086	123	27.7086	117	43.407	75
27.7145	105	27.7189	124	27.7189	121	43.4275	69
27.7247	109	27.7291	122	27.7291	109	43.4479	71
27.7349	113	27.7393	148	27.7393	130	43.4684	53
27.7452	110	27.7496	132	27.7496	143	43.4888	65
27.7554	125	27.7598	119	27.7598	140	43.5093	60
27.7656	105	27.77	157	27.77	144	43.5298	58
27.7759	139	27.7802	141	27.7802	141	43.5502	52
27.7861	114	27.7905	136	27.7905	138	43.5707	51
27.7963	120	27.8007	128	27.8007	139	43.5911	55
27.8066	104	27.8109	128	27.8109	124	43.6116	45
27.8168	110	27.8212	130	27.8212	127	43.6321	52
27.827	137	27.8314	152	27.8314	136	43.6525	35
27.8373	108	27.8416	125	27.8416	122	43.673	51
27.8475	100	27.8519	118	27.8519	126	43.6934	48
27.8577	104	27.8621	131	27.8621	116	43.7139	69
27.8679	105	27.8723	145	27.8723	139	43.7344	55
27.8782	99	27.8825	142	27.8825	146	43.7548	52
27.8884	111	27.8928	161	27.8928	139	43.7753	49
27.8986	121	27.903	134	27.903	135	43.7957	63
27.9089	88	27.9132	131	27.9132	142	43.8162	60
27.9191	91	27.9235	151	27.9235	106	43.8367	61
27.9293	103	27.9337	134	27.9337	142	43.8571	60
27.9396	98	27.9439	132	27.9439	119	43.8776	66
27.9498	98	27.9542	133	27.9542	102	43.898	55
27.96	106	27.9644	140	27.9644	143	43.9185	61
27.9702	81	27.9746	113	27.9746	122	43.939	76
27.9805	99	27.9849	115	27.9849	98	43.9594	59
27.9907	120	27.9951	125	27.9951	110	43.9799	76
28.0009	100	28.0053	128	28.0053	144	44.0003	73
28.0112	119	28.0155	118	28.0155	111	44.0208	60
28.0214	129	28.0258	127	28.0258	122	44.0413	56
28.0316	119	28.036	131	28.036	116	44.0617	72
28.0419	114	28.0462	120	28.0462	120	44.0822	74
28.0521	108	28.0565	127	28.0565	100	44.1026	58
28.0623	98	28.0667	116	28.0667	112	44.1231	68
28.0725	109	28.0769	110	28.0769	105	44.1436	86
28.0828	104	28.0872	132	28.0872	111	44.164	75
28.093	93	28.0974	113	28.0974	116	44.1845	77
28.1032	104	28.1076	117	28.1076	108	44.205	64
28.1135	119	28.1179	129	28.1179	124	44.2254	78
28.1237	132	28.1281	113	28.1281	101	44.2459	76
28.1339	92	28.1383	127	28.1383	88	44.2663	82
28.1442	91	28.1485	118	28.1485	105	44.2868	70
28.1544	92	28.1588	131	28.1588	113	44.3073	85
28.1646	97	28.169	105	28.169	112	44.3277	77
28.1748	102	28.1792	103	28.1792	96	44.3482	75
28.1851	106	28.1895	116	28.1895	103	44.3686	78
28.1953	95	28.1997	105	28.1997	116	44.3891	79
28.2055	101	28.2099	138	28.2099	113	44.4096	67
28.2158	95	28.2202	108	28.2202	111	44.43	75
28.226	95	28.2304	95	28.2304	104	44.4505	78
28.2362	103	28.2406	102	28.2406	111	44.471	62
28.2465	88	28.2508	133	28.2508	109	44.4914	75
28.2567	112	28.2611	107	28.2611	100	44.5119	75
28.2669	103	28.2713	110	28.2713	96	44.5323	71
28.2771	101	28.2815	112	28.2815	116	44.5528	65
28.2874	96	28.2918	124	28.2918	110	44.5733	69
28.2976	108	28.302	93	28.302	100	44.5937	74
28.3078	99	28.3122	114	28.3122	97	44.6142	94
28.3181	104	28.3224	104	28.3224	124	44.6346	85
28.3283	91	28.3327	124	28.3327	123	44.6551	76
28.3385	123	28.3429	91	28.3429	109	44.6756	73
28.3488	107	28.3531	126	28.3531	112	44.696	106
28.359	100	28.3634	119	28.3634	131	44.7165	117
28.3692	116	28.3736	138	28.3736	126	44.7369	68
28.3794	113	28.3838	108	28.3838	100	44.7574	90
28.3897	97	28.3941	128	28.3941	132	44.7779	101
28.3999	97	28.4043	116	28.4043	128	44.7983	108
28.4101	111	28.4145	115	28.4145	121	44.8188	106
28.4204	97	28.4248	109	28.4248	112	44.8392	122
28.4306	117	28.435	116	28.435	119	44.8597	128
28.4408	124	28.4452	114	28.4452	110	44.8802	125
28.4511	107	28.4554	119	28.4554	109	44.9006	149
28.4613	92	28.4657	113	28.4657	111	44.9211	131
28.4715	99	28.4759	108	28.4759	100	44.9415	161
28.4818	96	28.4861	140	28.4861	118	44.962	153
28.492	95	28.4964	108	28.4964	105	44.9825	166
28.5022	95	28.5066	89	28.5066	126	45.0029	159
28.5125	107	28.5168	105	28.5168	132	45.0234	143
28.5227	112	28.5271	104	28.5271	90	45.0438	148
28.5329	90	28.5373	104	28.5373	118	45.0643	141
28.5431	104	28.5475	112	28.5475	98	45.0848	156
28.5534	83	28.5577	99	28.5577	92	45.1052	168
28.5636	106	28.568	93	28.568	114	45.1257	161
28.5738	101	28.5782	105	28.5782	104	45.1461	129
28.5841	85	28.5884	99	28.5884	93	45.1666	147
28.5943	102	28.5987	105	28.5987	108	45.1871	168
28.6045	84	28.6089	104	28.6089	110	45.2075	117
28.6148	93	28.6191	108	28.6191	87	45.228	121
28.625	78	28.6294	76	28.6294	113	45.2484	126
28.6352	85	28.6396	101	28.6396	88	45.2689	131
28.6454	92	28.6498	120	28.6498	129	45.2894	117
28.6557	98	28.66	99	28.66	100	45.3098	112
28.6659	101	28.6703	114	28.6703	92	45.3303	115
28.6761	80	28.6805	124	28.6805	95	45.3507	108
28.6864	112	28.6907	95	28.6907	101	45.3712	109
28.6966	103	28.701	96	28.701	80	45.3917	95
28.7068	90	28.7112	109	28.7112	118	45.4121	98
28.7171	76	28.7214	103	28.7214	101	45.4326	102
28.7273	97	28.7317	106	28.7317	102	45.453	94
28.7375	83	28.7419	111	28.7419	104	45.4735	74
28.7477	85	28.7521	92	28.7521	88	45.494	98
28.758	98	28.7624	87	28.7624	107	45.5144	79
28.7682	78	28.7726	81	28.7726	89	45.5349	106
28.7784	105	28.7828	108	28.7828	85	45.5554	73
28.7887	83	28.793	95	28.793	91	45.5758	76
28.7989	91	28.8033	113	28.8033	89	45.5963	94
28.8091	95	28.8135	117	28.8135	110	45.6167	97
28.8194	79	28.8237	92	28.8237	91	45.6372	69
28.8296	106	28.834	99	28.834	106	45.6577	76
28.8398	90	28.8442	86	28.8442	122	45.6781	60
28.85	101	28.8544	111	28.8544	101	45.6986	78
28.8603	80	28.8647	83	28.8647	103	45.719	64
28.8705	100	28.8749	100	28.8749	95	45.7395	72
28.8807	91	28.8851	91	28.8851	99	45.76	62
28.891	106	28.8954	107	28.8954	112	45.7804	69
28.9012	129	28.9056	117	28.9056	100	45.8009	69
28.9114	99	28.9158	78	28.9158	100	45.8213	67
28.9217	100	28.926	110	28.926	98	45.8418	53
28.9319	100	28.9363	126	28.9363	109	45.8623	54
28.9421	89	28.9465	109	28.9465	102	45.8827	60
28.9523	76	28.9567	105	28.9567	94	45.9032	75
28.9626	88	28.967	107	28.967	105	45.9237	62
28.9728	101	28.9772	120	28.9772	105	45.9441	66
28.983	91	28.9874	103	28.9874	90	45.9646	73
28.9933	86	28.9977	98	28.9977	77	45.985	80
29.0035	105	29.0079	95	29.0079	93	46.0055	68
29.0137	111	29.0181	104	29.0181	109	46.026	62
29.024	103	29.0283	107	29.0283	93	46.0464	68
29.0342	109	29.0386	94	29.0386	103	46.0669	77
29.0444	101	29.0488	102	29.0488	104	46.0873	70
29.0546	114	29.059	80	29.059	89	46.1078	77
29.0649	71	29.0693	112	29.0693	93	46.1283	78
29.0751	92	29.0795	96	29.0795	102	46.1487	92
29.0853	90	29.0897	91	29.0897	92	46.1692	71
29.0956	100	29.0999	86	29.0999	92	46.1896	88
29.1058	108	29.1102	92	29.1102	102	46.2101	72
29.116	99	29.1204	108	29.1204	113	46.2306	78
29.1263	83	29.1306	100	29.1306	93	46.251	88
29.1365	103	29.1409	101	29.1409	108	46.2715	82
29.1467	124	29.1511	105	29.1511	105	46.2919	89
29.1569	78	29.1613	104	29.1613	97	46.3124	96
29.1672	78	29.1716	93	29.1716	101	46.3329	107
29.1774	92	29.1818	116	29.1818	95	46.3533	124
29.1877	111	29.192	99	29.192	89	46.3738	104
29.1979	108	29.2023	103	29.2023	92	46.3942	130
29.2081	102	29.2125	105	29.2125	87	46.4147	144
29.2183	103	29.2227	111	29.2227	121	46.4352	123
29.2286	84	29.2329	108	29.2329	99	46.4556	160
29.2388	93	29.2432	97	29.2432	110	46.4761	152
29.249	86	29.2534	99	29.2534	96	46.4965	168
29.2593	85	29.2636	89	29.2636	79	46.517	173
29.2695	86	29.2739	110	29.2739	73	46.5375	192
29.2797	113	29.2841	92	29.2841	102	46.5579	224
29.29	93	29.2943	96	29.2943	104	46.5784	208
29.3002	83	29.3046	104	29.3046	114	46.5988	256
29.3104	93	29.3148	111	29.3148	117	46.6193	301
29.3206	97	29.325	106	29.325	94	46.6398	356
29.3309	88	29.3352	103	29.3352	97	46.6602	363
29.3411	116	29.3455	117	29.3455	94	46.6807	467
29.3513	105	29.3557	118	29.3557	112	46.7011	491
29.3616	110	29.3659	104	29.3659	88	46.7216	506
29.3718	102	29.3762	108	29.3762	118	46.7421	536
29.382	100	29.3864	107	29.3864	118	46.7625	509
29.3923	96	29.3966	86	29.3966	96	46.783	439
29.4025	109	29.4069	115	29.4069	107	46.8034	369
29.4127	88	29.4171	102	29.4171	110	46.8239	357
29.4229	100	29.4273	99	29.4273	105	46.8444	309
29.4332	82	29.4376	95	29.4376	86	46.8648	291
29.4434	98	29.4478	102	29.4478	88	46.8853	303
29.4536	103	29.458	110	29.458	109	46.9057	223
29.4639	85	29.4682	110	29.4682	95	46.9262	170
29.4741	101	29.4785	95	29.4785	110	46.9467	131
29.4843	95	29.4887	82	29.4887	121	46.9671	98
29.4946	117	29.4989	104	29.4989	110	46.9876	94
29.5048	99	29.5092	85	29.5092	84	47.0081	92
29.515	111	29.5194	113	29.5194	97	47.0285	95
29.5252	85	29.5296	99	29.5296	113	47.049	79
29.5355	88	29.5399	125	29.5399	83	47.0694	62
29.5457	88	29.5501	105	29.5501	81	47.0899	72
29.5559	89	29.5603	107	29.5603	96	47.1104	67
29.5662	84	29.5706	100	29.5706	90	47.1308	66
29.5764	77	29.5808	88	29.5808	112	47.1513	74
29.5866	93	29.591	96	29.591	80	47.1717	69
29.5969	83	29.6012	107	29.6012	112	47.1922	66
29.6071	96	29.6115	96	29.6115	112	47.2127	67
29.6173	111	29.6217	116	29.6217	110	47.2331	52
29.6275	84	29.6319	114	29.6319	103	47.2536	59
29.6378	98	29.6422	106	29.6422	91	47.2741	53
29.648	100	29.6524	119	29.6524	107	47.2945	41
29.6582	109	29.6626	109	29.6626	101	47.315	39
29.6685	105	29.6729	93	29.6729	99	47.3354	48
29.6787	90	29.6831	94	29.6831	104	47.3559	33
29.6889	104	29.6933	115	29.6933	94	47.3764	35
29.6992	109	29.7035	104	29.7035	112	47.3968	49
29.7094	104	29.7138	100	29.7138	120	47.4173	45
29.7196	107	29.724	99	29.724	105	47.4377	43
29.7298	116	29.7342	119	29.7342	131	47.4582	61
29.7401	90	29.7445	127	29.7445	111	47.4787	42
29.7503	107	29.7547	126	29.7547	111	47.4991	50
29.7605	114	29.7649	110	29.7649	98	47.5196	58
29.7708	89	29.7752	112	29.7752	93	47.54	66
29.781	99	29.7854	111	29.7854	103	47.5605	46
29.7912	82	29.7956	98	29.7956	110	47.581	59
29.8015	115	29.8058	104	29.8058	102	47.6014	51
29.8117	107	29.8161	121	29.8161	114	47.6219	43
29.8219	97	29.8263	107	29.8263	115	47.6423	42
29.8321	119	29.8365	93	29.8365	115	47.6628	41
29.8424	93	29.8468	115	29.8468	109	47.6833	32
29.8526	110	29.857	124	29.857	107	47.7037	51
29.8629	101	29.8672	109	29.8672	120	47.7242	43
29.8731	103	29.8775	110	29.8775	124	47.7446	48
29.8833	96	29.8877	102	29.8877	109	47.7651	35
29.8935	111	29.8979	110	29.8979	97	47.7856	45
29.9038	100	29.9081	102	29.9081	102	47.806	47
29.914	100	29.9184	106	29.9184	130	47.8265	43
29.9242	97	29.9286	115	29.9286	115	47.8469	43
29.9345	113	29.9388	108	29.9388	108	47.8674	45
29.9447	109	29.9491	119	29.9491	114	47.8879	56
29.9549	96	29.9593	113	29.9593	98	47.9083	65
29.9652	112	29.9695	115	29.9695	104	47.9288	50
29.9754	103	29.9798	126	29.9798	108	47.9492	59
29.9856	104	29.99	97	29.99	113	47.9697	49
29.9958	101	30.0002	97	30.0002	118	47.9902	55
30.0061	103	30.0104	117	30.0104	107	48.0106	48
30.0163	95	30.0207	100	30.0207	93	48.0311	55
30.0265	92	30.0309	94	30.0309	107	48.0515	46
30.0368	109	30.0411	141	30.0411	123	48.072	42
30.047	109	30.0514	117	30.0514	120	48.0925	61
30.0572	99	30.0616	109	30.0616	117	48.1129	65
30.0675	118	30.0718	119	30.0718	122	48.1334	54
30.0777	106	30.0821	126	30.0821	88	48.1538	49
30.0879	113	30.0923	96	30.0923	90	48.1743	55
30.0981	118	30.1025	99	30.1025	102	48.1948	66
30.1084	109	30.1127	111	30.1127	99	48.2152	64
30.1186	113	30.123	115	30.123	116	48.2357	61
30.1288	102	30.1332	99	30.1332	112	48.2561	52
30.1391	99	30.1434	106	30.1434	105	48.2766	54
30.1493	104	30.1537	128	30.1537	115	48.2971	53
30.1595	99	30.1639	120	30.1639	99	48.3175	62
30.1698	112	30.1741	119	30.1741	103	48.338	41
30.18	123	30.1844	105	30.1844	108	48.3584	58
30.1902	105	30.1946	104	30.1946	109	48.3789	45
30.2004	97	30.2048	120	30.2048	118	48.3994	51
30.2107	102	30.2151	116	30.2151	117	48.4198	53
30.2209	113	30.2253	128	30.2253	95	48.4403	45
30.2311	107	30.2355	123	30.2355	89	48.4608	48
30.2414	126	30.2458	117	30.2458	104	48.4812	50
30.2516	102	30.256	97	30.256	138	48.5017	49
30.2618	109	30.2662	111	30.2662	107	48.5221	49
30.2721	107	30.2764	110	30.2764	109	48.5426	41
30.2823	122	30.2867	118	30.2867	122	48.5631	56
30.2925	103	30.2969	138	30.2969	122	48.5835	54
30.3027	106	30.3071	118	30.3071	97	48.604	46
30.313	108	30.3174	110	30.3174	109	48.6244	51
30.3232	96	30.3276	92	30.3276	112	48.6449	55
30.3334	125	30.3378	117	30.3378	100	48.6654	59
30.3437	120	30.3481	130	30.3481	105	48.6858	65
30.3539	118	30.3583	99	30.3583	112	48.7063	71
30.3641	112	30.3685	113	30.3685	110	48.7268	75
30.3744	111	30.3787	133	30.3787	105	48.7472	84
30.3846	109	30.389	114	30.389	119	48.7677	79
30.3948	123	30.3992	124	30.3992	123	48.7881	79
30.405	105	30.4094	96	30.4094	117	48.8086	91
30.4153	121	30.4197	123	30.4197	140	48.8291	98
30.4255	115	30.4299	119	30.4299	120	48.8495	101
30.4357	135	30.4401	126	30.4401	118	48.87	115
30.446	143	30.4504	139	30.4504	112	48.8904	127
30.4562	128	30.4606	124	30.4606	129	48.9109	128
30.4664	143	30.4708	139	30.4708	115	48.9314	150
30.4767	130	30.481	150	30.481	136	48.9518	123
30.4869	141	30.4913	147	30.4913	139	48.9723	134
30.4971	132	30.5015	139	30.5015	141	48.9927	142
30.5073	121	30.5117	166	30.5117	142	49.0132	131
30.5176	124	30.522	173	30.522	148	49.0337	104
30.5278	158	30.5322	173	30.5322	163	49.0541	103
30.538	178	30.5424	152	30.5424	162	49.0746	113
30.5483	168	30.5527	158	30.5527	159	49.095	110
30.5585	164	30.5629	171	30.5629	173	49.1155	104
30.5687	159	30.5731	162	30.5731	179	49.136	68
30.579	165	30.5833	189	30.5833	167	49.1564	78
30.5892	187	30.5936	173	30.5936	145	49.1769	74
30.5994	181	30.6038	170	30.6038	171	49.1973	70
30.6097	168	30.614	147	30.614	161	49.2178	60
30.6199	159	30.6243	156	30.6243	166	49.2383	72
30.6301	164	30.6345	171	30.6345	165	49.2587	52
30.6404	178	30.6447	180	30.6447	174	49.2792	49
30.6506	160	30.655	168	30.655	172	49.2996	61
30.6608	152	30.6652	157	30.6652	156	49.3201	59
30.671	164	30.6754	156	30.6754	145	49.3406	44
30.6813	146	30.6856	152	30.6856	135	49.361	49
30.6915	144	30.6959	163	30.6959	149	49.3815	54
30.7017	152	30.7061	148	30.7061	166	49.4019	56
30.712	157	30.7163	157	30.7163	161	49.4224	50
30.7222	154	30.7266	143	30.7266	152	49.4429	50
30.7324	148	30.7368	146	30.7368	168	49.4633	61
30.7427	140	30.747	139	30.747	163	49.4838	51
30.7529	157	30.7573	137	30.7573	179	49.5042	53
30.7631	148	30.7675	158	30.7675	147	49.5247	52
30.7733	142	30.7777	132	30.7777	152	49.5452	34
30.7836	160	30.7879	143	30.7879	167	49.5656	62
30.7938	166	30.7982	167	30.7982	192	49.5861	42
30.804	171	30.8084	167	30.8084	192	49.6065	65
30.8143	180	30.8186	215	30.8186	160	49.627	66
30.8245	167	30.8289	164	30.8289	178	49.6475	52
30.8347	163	30.8391	220	30.8391	173	49.6679	55
30.845	206	30.8493	219	30.8493	195	49.6884	62
30.8552	198	30.8596	202	30.8596	218	49.7088	61
30.8654	195	30.8698	243	30.8698	241	49.7293	61
30.8756	231	30.88	251	30.88	250	49.7498	55
30.8859	235	30.8903	261	30.8903	269	49.7702	57
30.8961	225	30.9005	263	30.9005	302	49.7907	51
30.9063	267	30.9107	270	30.9107	323	49.8112	45
30.9166	248	30.921	291	30.921	315	49.8316	53
30.9268	315	30.9312	366	30.9312	403	49.8521	47
30.937	318	30.9414	376	30.9414	441	49.8725	46
30.9473	343	30.9516	395	30.9516	454	49.893	48
30.9575	418	30.9619	474	30.9619	561	49.9135	56
30.9677	502	30.9721	550	30.9721	591	49.9339	66
30.9779	545	30.9823	613	30.9823	688	49.9544	50
30.9882	627	30.9926	716	30.9926	826	49.9748	40
30.9984	767	31.0028	795	31.0028	914	49.9953	55
31.0086	882	31.013	937	31.013	1130	50.0158	48
31.0189	1001	31.0233	1060	31.0233	1305	50.0362	51
31.0291	1179	31.0335	1262	31.0335	1569	50.0567	52
31.0393	1383	31.0437	1466	31.0437	1717	50.0771	52
31.0496	1637	31.0539	1717	31.0539	1996	50.0976	55
31.0598	1863	31.0642	1900	31.0642	2212	50.1181	54
31.07	2121	31.0744	2135	31.0744	2232	50.1385	44
31.0802	2263	31.0846	2222	31.0846	2311	50.159	46
31.0905	2423	31.0949	2323	31.0949	2380	50.1795	41
31.1007	2414	31.1051	2387	31.1051	2284	50.1999	65
31.1109	2347	31.1153	2315	31.1153	2137	50.2204	38
31.1212	2318	31.1256	2216	31.1256	2134	50.2408	52
31.1314	2353	31.1358	2102	31.1358	2055	50.2613	65
31.1416	2221	31.146	2088	31.146	1989	50.2818	43
31.1519	2154	31.1562	2010	31.1562	1887	50.3022	42
31.1621	2117	31.1665	1859	31.1665	1735	50.3227	56
31.1723	2049	31.1767	1790	31.1767	1613	50.3431	31
31.1825	1883	31.1869	1714	31.1869	1625	50.3636	38
31.1928	1795	31.1972	1648	31.1972	1347	50.3841	48
31.203	1632	31.2074	1410	31.2074	1281	50.4045	60
31.2132	1431	31.2176	1277	31.2176	1167	50.425	46
31.2235	1367	31.2279	1192	31.2279	1077	50.4454	65
31.2337	1268	31.2381	1054	31.2381	1047	50.4659	64
31.2439	1180	31.2483	1075	31.2483	955	50.4864	78
31.2542	1123	31.2585	988	31.2585	933	50.5068	53
31.2644	970	31.2688	930	31.2688	888	50.5273	66
31.2746	1057	31.279	895	31.279	884	50.5477	61
31.2849	975	31.2892	881	31.2892	853	50.5682	54
31.2951	914	31.2995	851	31.2995	788	50.5887	91
31.3053	902	31.3097	838	31.3097	809	50.6091	62
31.3156	863	31.3199	846	31.3199	871	50.6296	63
31.3258	873	31.3302	876	31.3302	840	50.65	66
31.336	914	31.3404	857	31.3404	875	50.6705	57
31.3462	888	31.3506	805	31.3506	838	50.691	72
31.3565	938	31.3608	803	31.3608	846	50.7114	77
31.3667	871	31.3711	879	31.3711	877	50.7319	70
31.3769	931	31.3813	889	31.3813	890	50.7523	74
31.3872	978	31.3915	879	31.3915	881	50.7728	55
31.3974	897	31.4018	865	31.4018	905	50.7933	87
31.4076	945	31.412	882	31.412	974	50.8137	72
31.4179	938	31.4222	941	31.4222	927	50.8342	60
31.4281	924	31.4325	947	31.4325	949	50.8546	68
31.4383	948	31.4427	923	31.4427	907	50.8751	60
31.4485	1013	31.4529	891	31.4529	924	50.8956	66
31.4588	1045	31.4631	894	31.4631	905	50.916	58
31.469	989	31.4734	887	31.4734	854	50.9365	63
31.4792	956	31.4836	944	31.4836	811	50.9569	61
31.4895	901	31.4938	900	31.4938	780	50.9774	59
31.4997	887	31.5041	825	31.5041	764	50.9979	64
31.5099	868	31.5143	796	31.5143	773	51.0183	61
31.5202	830	31.5245	726	31.5245	674	51.0388	46
31.5304	783	31.5348	750	31.5348	711	51.0592	77
31.5406	736	31.545	681	31.545	674	51.0797	58
31.5508	686	31.5552	686	31.5552	659	51.1002	40
31.5611	720	31.5654	652	31.5654	594	51.1206	49
31.5713	685	31.5757	614	31.5757	614	51.1411	55
31.5815	616	31.5859	546	31.5859	506	51.1616	61
31.5918	598	31.5962	590	31.5962	504	51.182	50
31.602	586	31.6064	552	31.6064	468	51.2025	58
31.6122	595	31.6166	515	31.6166	449	51.2229	55
31.6225	554	31.6268	504	31.6268	463	51.2434	62
31.6327	469	31.6371	473	31.6371	436	51.2639	58
31.6429	461	31.6473	420	31.6473	392	51.2843	46
31.6532	449	31.6575	434	31.6575	384	51.3048	58
31.6634	447	31.6678	385	31.6678	372	51.3252	51
31.6736	449	31.678	377	31.678	348	51.3457	47
31.6838	401	31.6882	384	31.6882	351	51.3662	49
31.6941	411	31.6985	370	31.6985	350	51.3866	49
31.7043	419	31.7087	382	31.7087	338	51.4071	52
31.7145	350	31.7189	369	31.7189	312	51.4275	53
31.7248	333	31.7291	349	31.7291	305	51.448	67
31.735	339	31.7394	314	31.7394	306	51.4685	48
31.7452	359	31.7496	284	31.7496	300	51.4889	58
31.7554	337	31.7598	300	31.7598	302	51.5094	53
31.7657	306	31.7701	275	31.7701	282	51.5299	57
31.7759	277	31.7803	278	31.7803	271	51.5503	54
31.7861	295	31.7905	279	31.7905	274	51.5708	80
31.7964	285	31.8008	313	31.8008	275	51.5912	45
31.8066	261	31.811	273	31.811	238	51.6117	59
31.8168	279	31.8212	261	31.8212	229	51.6322	53
31.8271	271	31.8314	229	31.8314	252	51.6526	47
31.8373	267	31.8417	259	31.8417	250	51.6731	58
31.8475	253	31.8519	261	31.8519	247	51.6935	56
31.8577	250	31.8621	257	31.8621	223	51.714	52
31.868	257	31.8724	243	31.8724	255	51.7345	61
31.8782	258	31.8826	265	31.8826	276	51.7549	58
31.8884	241	31.8928	263	31.8928	290	51.7754	50
31.8987	249	31.9031	278	31.9031	270	51.7958	54
31.9089	250	31.9133	277	31.9133	271	51.8163	53
31.9191	277	31.9235	301	31.9235	293	51.8368	60
31.9294	300	31.9337	301	31.9337	291	51.8572	55
31.9396	312	31.944	289	31.944	282	51.8777	45
31.9498	295	31.9542	277	31.9542	281	51.8981	46
31.9601	267	31.9644	326	31.9644	320	51.9186	65
31.9703	314	31.9747	288	31.9747	285	51.9391	51
31.9805	285	31.9849	308	31.9849	311	51.9595	58
31.9907	312	31.9951	321	31.9951	310	51.98	52
32.001	285	32.0054	300	32.0054	324	52.0004	50
32.0112	320	32.0156	314	32.0156	304	52.0209	65
32.0214	312	32.0258	326	32.0258	306	52.0414	49
32.0317	322	32.0361	308	32.0361	322	52.0618	61
32.0419	293	32.0463	301	32.0463	294	52.0823	54
32.0521	320	32.0565	326	32.0565	337	52.1027	55
32.0624	326	32.0667	327	32.0667	326	52.1232	42
32.0726	345	32.077	277	32.077	346	52.1437	67
32.0828	329	32.0872	339	32.0872	296	52.1641	56
32.093	304	32.0974	340	32.0974	325	52.1846	54
32.1033	342	32.1077	348	32.1077	345	52.205	55
32.1135	345	32.1179	317	32.1179	360	52.2255	68
32.1237	342	32.1281	353	32.1281	336	52.246	56
32.134	376	32.1384	330	32.1384	344	52.2664	56
32.1442	357	32.1486	340	32.1486	318	52.2869	53
32.1544	338	32.1588	325	32.1588	352	52.3073	66
32.1647	378	32.169	303	32.169	318	52.3278	56
32.1749	345	32.1793	323	32.1793	314	52.3483	57
32.1851	362	32.1895	327	32.1895	316	52.3687	54
32.1953	320	32.1997	326	32.1997	301	52.3892	44
32.2056	344	32.21	311	32.21	274	52.4096	52
32.2158	303	32.2202	302	32.2202	289	52.4301	52
32.226	307	32.2304	267	32.2304	265	52.4506	58
32.2363	304	32.2407	288	32.2407	256	52.471	48
32.2465	274	32.2509	267	32.2509	248	52.4915	55
32.2567	264	32.2611	267	32.2611	236	52.5119	60
32.267	259	32.2713	243	32.2713	256	52.5324	49
32.2772	226	32.2816	259	32.2816	225	52.5529	59
32.2874	227	32.2918	203	32.2918	236	52.5733	41
32.2976	252	32.302	231	32.302	219	52.5938	50
32.3079	237	32.3123	244	32.3123	222	52.6143	60
32.3181	233	32.3225	204	32.3225	213	52.6347	43
32.3283	230	32.3327	230	32.3327	238	52.6552	43
32.3386	248	32.343	237	32.343	244	52.6756	49
32.3488	221	32.3532	228	32.3532	266	52.6961	59
32.359	256	32.3634	233	32.3634	262	52.7166	52
32.3693	234	32.3736	231	32.3736	267	52.737	51
32.3795	262	32.3839	245	32.3839	289	52.7575	52
32.3897	287	32.3941	250	32.3941	322	52.7779	64
32.4	265	32.4043	296	32.4043	357	52.7984	67
32.4102	271	32.4146	296	32.4146	332	52.8189	51
32.4204	285	32.4248	342	32.4248	370	52.8393	55
32.4306	291	32.435	328	32.435	409	52.8598	68
32.4409	341	32.4453	381	32.4453	446	52.8802	50
[truncated: 4,654 more rows]

## Sheet: Fig. 2
Fig. 2a				Fig. 2b				Fig. 2f					Fig. 2f
Energy (eV)	25 ℃	90 ℃		Radial distance (Å)	25 ℃	90 ℃		Binding Energy (eV)	25 ℃	Binding Energy (eV)	90 ℃		Binding Energy (eV)	25 ℃	Binding Energy (eV)	90 ℃
10985	0.01732	0.03409		0	0.13736	0.18779		74.07	12877.5	74	11527.5		37	3257.5	37	3035
10990	0.01634	0.03625		0.03068	0.14346	0.1884		73.97	12457.5	73.9	11377.5		36.9	3560	36.9	2920
10995	0.01574	0.03613		0.06136	0.15896	0.18977		73.87	12697.5	73.8	11247.5		36.8	3155	36.8	3005
11000	0.01534	0.03403		0.09204	0.17793	0.19078		73.77	12437.5	73.7	11415		36.7	2997.5	36.7	2942.5
11005	0.01451	0.03019		0.12272	0.19494	0.19001		73.67	12705	73.6	11210		36.6	2987.5	36.6	2862.5
11010	0.01348	0.0276		0.1534	0.20616	0.18629		73.57	12490	73.5	11337.5		36.5	3085	36.5	2802.5
11015	0.01255	0.02611		0.18408	0.20928	0.1791		73.47	12345	73.4	11305		36.4	3085	36.4	2662.5
11020	0.01174	0.02463		0.21476	0.20336	0.16897		73.37	12025	73.3	10970		36.3	2900	36.3	2692.5
11025	0.011	0.02323		0.24544	0.18881	0.15789		73.27	11870	73.2	11225		36.2	2987.5	36.2	2680
11030	0.01028	0.02116		0.27612	0.16774	0.14955		73.17	11705	73.1	10810		36.1	2950	36.1	2757.5
11035	0.00964	0.0193		0.3068	0.14484	0.14869		73.07	12250	73	11122.5		36	2982.5	36	2602.5
11040	0.00893	0.01836		0.33748	0.12856	0.15865		72.97	12202.5	72.9	11167.5		35.9	2950	35.9	2470
11045	0.00822	0.0176		0.36816	0.12946	0.17881		72.87	11915	72.8	10632.5		35.8	2880	35.8	2675
11050	0.00756	0.01691		0.39884	0.15072	0.20519		72.77	12130	72.7	10932.5		35.7	2877.5	35.7	2745
11055	0.00692	0.01545		0.42951	0.18472	0.23281		72.67	11700	72.6	10587.5		35.6	2672.5	35.6	2570
11060	0.00618	0.01253		0.46019	0.22196	0.25713		72.57	11820	72.5	10590		35.5	2850	35.5	2562.5
11065	0.00507	0.00953		0.49087	0.25545	0.27436		72.47	11790	72.4	10560		35.4	2820	35.4	2477.5
11070	0.00385	0.00648		0.52155	0.28023	0.28147		72.37	11585	72.3	10495		35.3	2645	35.3	2520
11075	0.00262	0.00295		0.55223	0.29275	0.27632		72.27	12000	72.2	10467.5		35.2	2715	35.2	2547.5
11080	0.00148	-0.000523981		0.58291	0.29056	0.25784		72.17	11610	72.1	10285		35.1	2697.5	35.1	2465
11085	0.000621224	-0.00291		0.61359	0.27242	0.22659		72.07	11815	72	10385		35	2860	35	2420
11090	0.000166276	-0.00375		0.64427	0.23872	0.18626		71.97	11372.5	71.9	10302.5		34.9	2760	34.9	2572.5
11095	-0.000155132	-0.0029		0.67495	0.19279	0.14837		71.87	11510	71.8	10515		34.8	2465	34.8	2527.5
11100	-0.000481761	-0.00249		0.70563	0.1459	0.14062		71.77	11042.5	71.7	10130		34.7	2657.5	34.7	2387.5
11105	-0.00096571	-0.00179		0.73631	0.13058	0.18522		71.67	11572.5	71.6	10277.5		34.6	2557.5	34.6	2437.5
11110	-0.00178	-0.000253148		0.76699	0.17904	0.26544		71.57	11830	71.5	10022.5		34.5	2667.5	34.5	2587.5
11115	-0.00251	-0.000885826		0.79767	0.26883	0.36095		71.47	11447.5	71.4	10655		34.4	2735	34.4	2597.5
11120	-0.00294	-0.00281		0.82835	0.37497	0.46042		71.37	11430	71.3	10320		34.3	2685	34.3	2532.5
11125	-0.00322	-0.00355		0.85903	0.48568	0.55628		71.27	11537.5	71.2	10202.5		34.2	2637.5	34.2	2465
11130	-0.00335	-0.00317		0.88971	0.5936	0.64227		71.17	11745	71.1	10232.5		34.1	2455	34.1	2525
11135	-0.00328	-0.00293		0.92039	0.69292	0.71278		71.07	11627.5	71	10350		34	2507.5	34	2430
11140	-0.00312	-0.00269		0.95107	0.77865	0.76291		70.97	11402.5	70.9	10247.5		33.9	2597.5	33.9	2405
11145	-0.0029	-0.0011		0.98175	0.84669	0.78861		70.87	11377.5	70.8	10575		33.8	2492.5	33.8	2547.5
11150	-0.00249	0.00113		1.01243	0.89405	0.78709		70.77	11267.5	70.7	10007.5		33.7	2610	33.7	2550
11155	-0.0018	0.00212		1.04311	0.9192	0.7574		70.67	11417.5	70.6	10247.5		33.6	2577.5	33.6	2380
11160	-0.0011	0.00113		1.07379	0.9226	0.70144		70.57	11377.5	70.5	9990		33.5	2585	33.5	2425
11165	-0.000500022	-0.00122		1.10447	0.90738	0.62607		70.47	11297.5	70.4	10282.5		33.4	2470	33.4	2292.5
11170	-5.19706e-06	-0.0028		1.13515	0.88015	0.54765		70.37	11715	70.3	10467.5		33.3	2460	33.3	2337.5
11175	0.00132	-0.00132		1.16583	0.85195	0.49918		70.27	11487.5	70.2	10585		33.2	2650	33.2	2342.5
11180	0.00471	0.00319		1.1965	0.83826	0.52559		70.17	11492.5	70.1	10475		33.1	2657.5	33.1	2375
11185	0.01077	0.01057		1.22718	0.85621	0.64511		70.07	11400	70	10517.5		33	2610	33	2232.5
11190	0.01937	0.02084		1.25786	0.91819	0.83505		69.97	11877.5	69.9	10757.5		32.9	2495	32.9	2397.5
11195	0.02876	0.03322		1.28854	1.02595	1.06599		69.87	11890	69.8	10720		32.8	2542.5	32.8	2380
11195.5	0.03194	0.03642		1.31922	1.17132	1.31691		69.77	11610	69.7	10577.5		32.7	2587.5	32.7	2397.5
11196	0.03367	0.03959		1.3499	1.34142	1.57291		69.67	11607.5	69.6	10567.5		32.6	2552.5	32.6	2370
11196.5	0.03523	0.04283		1.38058	1.52296	1.82219		69.57	12065	69.5	10875		32.5	2437.5	32.5	2292.5
11197	0.03689	0.04726		1.41126	1.70401	2.05473		69.47	11990	69.4	10777.5		32.4	2567.5	32.4	2267.5
11197.5	0.03889	0.0525		1.44194	1.87431	2.26177		69.37	11970	69.3	11005		32.3	2655	32.3	2385
11198	0.04128	0.05632		1.47262	2.02528	2.43575		69.27	12067.5	69.2	11162.5		32.2	2512.5	32.2	2312.5
11198.5	0.04372	0.05871		1.5033	2.14986	2.57044		69.17	12210	69.1	11482.5		32.1	2542.5	32.1	2315
11199	0.04594	0.06137		1.53398	2.24252	2.661		69.07	12305	69	11537.5		32	2452.5	32	2457.5
11199.5	0.04825	0.06491		1.56466	2.29927	2.70419		68.97	12532.5	68.9	11640		31.9	2712.5	31.9	2382.5
11200	0.05082	0.06849		1.59534	2.31766	2.6984		68.87	12485	68.8	11975		31.8	2502.5	31.8	2272.5
11200.5	0.05399	0.07246		1.62602	2.29677	2.64376		68.77	12905	68.7	12155		31.7	2487.5	31.7	2472.5
11201	0.05765	0.07663		1.6567	2.2372	2.54211		68.67	13260	68.6	11682.5		31.6	2425	31.6	2440
11201.5	0.0615	0.08069		1.68738	2.14097	2.39689		68.57	13080	68.5	12207.5		31.5	2625	31.5	2300
11202	0.06552	0.08476		1.71806	2.0114	2.21308		68.47	13432.5	68.4	12545		31.4	2510	31.4	2260
11202.5	0.07004	0.08895		1.74874	1.85299	1.997		68.37	13662.5	68.3	12655		31.3	2627.5	31.3	2337.5
11203	0.07496	0.09325		1.77942	1.67116	1.75607		68.27	13710	68.2	13075		31.2	2520	31.2	2360
11203.5	0.08028	0.0983		1.8101	1.47208	1.49868		68.17	13790	68.1	13005		31.1	2570	31.1	2387.5
11204	0.08618	0.10395		1.84078	1.26245	1.234		68.07	14182.5	68	13390		31	2407.5	31	2372.5
11204.5	0.09293	0.11009		1.87146	1.04926	0.9721		67.97	14820	67.9	14115		30.9	2557.5	30.9	2450
11205	0.10055	0.11699		1.90214	0.83971	0.72472		67.87	14985	67.8	14162.5		30.8	2467.5	30.8	2245
11205.5	0.10916	0.12566		1.93282	0.6413	0.50826		67.77	15322.5	67.7	14290		30.7	2577.5	30.7	2350
11206	0.11881	0.13683		1.9635	0.46247	0.35267		67.67	15970	67.6	15105		30.6	2590	30.6	2415
11206.5	0.12983	0.15023		1.99418	0.31517	0.30534		67.57	16440	67.5	15485		30.5	2477.5	30.5	2302.5
11207	0.14239	0.16428		2.02485	0.22097	0.36034		67.47	16772.5	67.4	15777.5		30.4	2502.5	30.4	2347.5
11207.5	0.15655	0.17888		2.05553	0.20404	0.44663		67.37	16920	67.3	16242.5		30.3	2572.5	30.3	2335
11208	0.17214	0.19503		2.08621	0.24082	0.52174		67.27	17332.5	67.2	16860		30.2	2615	30.2	2427.5
11208.5	0.19	0.21384		2.11689	0.28539	0.57102		67.17	18142.5	67.1	17610		30.1	2510	30.1	2335
11209	0.21094	0.23519		2.14757	0.3166	0.59034		67.07	19235	67	18035		30	2452.5	30	2227.5
11209.5	0.23546	0.25919		2.17825	0.32826	0.57994		66.97	20262.5	66.9	19210		29.9	2590	29.9	2340
11210	0.26402	0.28672		2.20893	0.31973	0.54236		66.87	20412.5	66.8	20345		29.8	2510	29.8	2395
11210.5	0.2975	0.31967		2.23961	0.29263	0.48151		66.77	21667.5	66.7	20697.5		29.7	2542.5	29.7	2337.5
11211	0.33702	0.35932		2.27029	0.2497	0.4022		66.67	22960	66.6	21895		29.6	2607.5	29.6	2307.5
11211.5	0.38435	0.40753		2.30097	0.19426	0.30967		66.57	23242.5	66.5	22697.5		29.5	2562.5	29.5	2350
11212	0.44106	0.46559		2.33165	0.12982	0.20927		66.47	24192.5	66.4	23600		29.4	2400	29.4	2325
11212.5	0.50916	0.53491		2.36233	0.06007	0.10605		66.37	25425	66.3	24422.5		29.3	2560	29.3	2410
11213	0.59022	0.61718		2.39301	0.01821	0.00484		66.27	27500	66.2	25280		29.2	2600	29.2	2395
11213.5	0.68741	0.71798		2.42369	0.08815	0.09169		66.17	27615	66.1	26610		29.1	2475	29.1	2437.5
11214	0.80431	0.84259		2.45437	0.15942	0.17994		66.07	28827.5	66	27620		29	2742.5	29	2545
11214.5	0.94272	0.99511		2.48505	0.22799	0.25891		65.97	29890	65.9	28275		28.9	2665	28.9	2472.5
11215	1.10453	1.18005		2.51573	0.29306	0.3285		65.87	31097.5	65.8	28792.5		28.8	2747.5	28.8	2602.5
11215.5	1.29012	1.39958		2.54641	0.35444	0.3898		65.77	32380	65.7	29170		28.7	2775	28.7	2372.5
11216	1.49694	1.65212		2.57709	0.41226	0.44472		65.67	32750	65.6	30215		28.6	2675	28.6	2400
11216.5	1.71851	1.93073		2.60777	0.46665	0.49557		65.57	34177.5	65.5	31220		28.5	2790	28.5	2627.5
11217	1.94879	2.2271		2.63845	0.51759	0.54438		65.47	34780	65.4	31167.5		28.4	2690	28.4	2520
11217.5	2.17796	2.52583		2.66913	0.56465	0.59234		65.37	35467.5	65.3	31530		28.3	2822.5	28.3	2530
11218	2.39455	2.80843		2.69981	0.607	0.63938		65.27	36157.5	65.2	32920		28.2	2737.5	28.2	2582.5
11218.5	2.58621	3.05702		2.73049	0.64335	0.68413		65.17	36530	65.1	32172.5		28.1	2807.5	28.1	2485
11219	2.74076	3.25513		2.76117	0.6721	0.72414		65.07	37105	65	32675		28	2737.5	28	2637.5
11219.5	2.84538	3.38767		2.79184	0.69153	0.75634		64.97	36925	64.9	33517.5		27.9	2727.5	27.9	2515
11220	2.89184	3.44462		2.82252	0.69996	0.77752		64.87	37992.5	64.8	33562.5		27.8	2760	27.8	2720
11220.5	2.87665	3.42162		2.8532	0.69597	0.78472		64.77	38330	64.7	33712.5		27.7	2990	27.7	2680
11221	2.80188	3.32323		2.88388	0.67855	0.77565		64.67	37842.5	64.6	33555		27.6	2982.5	27.6	2842.5
11221.5	2.67696	3.16268		2.91456	0.64729	0.74899		64.57	38255	64.5	33527.5		27.5	2830	27.5	2750
11222	2.51649	2.96009		2.94524	0.60245	0.70466		64.47	37912.5	64.4	33262.5		27.4	3037.5	27.4	2737.5
11222.5	2.33576	2.73403		2.97592	0.54508	0.64413		64.37	38007.5	64.3	32505		27.3	3112.5	27.3	2722.5
11223	2.14999	2.50071		3.0066	0.47718	0.5709		64.27	38340	64.2	31845		27.2	3042.5	27.2	2732.5
11223.5	1.97159	2.27449		3.03728	0.40194	0.4915		64.17	36912.5	64.1	31540		27.1	3095	27.1	2870
11224	1.80696	2.06692		3.06796	0.3244	0.41728		64.07	36392.5	64	31160		27	3237.5	27	2915
11224.5	1.65959	1.88338		3.09864	0.25326	0.3665		63.97	35512.5	63.9	30077.5		26.9	3047.5	26.9	2882.5
11225	1.53193	1.72623		3.12932	0.20427	0.36005		63.87	35525	63.8	30147.5		26.8	3425	26.8	2862.5
11225.5	1.42145	1.5936		3.16	0.19754	0.40365		63.77	34187.5	63.7	29817.5		26.7	3360	26.7	2992.5
11226	1.32518	1.48043		3.19068	0.23348	0.48152		63.67	34497.5	63.6	29235		26.6	3327.5	26.6	2945
11226.5	1.24376	1.38506		3.22136	0.29049	0.57361		63.57	33755	63.5	29425		26.5	3422.5	26.5	2925
11227	1.17615	1.30537		3.25204	0.35088	0.66549		63.47	34020	63.4	29395		26.4	3190	26.4	2975
11227.5	1.11958	1.23891		3.28272	0.40535	0.74791		63.37	34172.5	63.3	30082.5		26.3	3447.5	26.3	2912.5
11228	1.0722	1.18434		3.3134	0.449	0.81478		63.27	34585	63.2	30537.5		26.2	3440	26.2	3065
11228.5	1.03236	1.13962		3.34408	0.47915	0.86207		63.17	34852.5	63.1	31360		26.1	3562.5	26.1	2992.5
11229	0.99848	1.10191		3.37476	0.49445	0.88733		63.07	35797.5	63	31917.5		26	3442.5	26	3152.5
11229.5	0.9693	1.06943		3.40544	0.49453	0.88941		62.97	36087.5	62.9	32550		25.9	3322.5	25.9	3120
11230	0.94439	1.04165		3.43612	0.47985	0.86832		62.87	37110	62.8	32635		25.8	3562.5	25.8	3067.5
11230.5	0.92344	1.01865		3.4668	0.45158	0.82515		62.77	38132.5	62.7	33590		25.7	3645	25.7	3367.5
11231	0.90581	0.99872		3.49748	0.41145	0.76189		62.67	38012.5	62.6	34445		25.6	3650	25.6	3172.5
11231.5	0.89129	0.98223		3.52816	0.36172	0.68134		62.57	39305	62.5	34990		25.5	3745	25.5	2960
11232	0.88001	0.97009		3.55884	0.30505	0.58694		62.47	39700	62.4	35110		25.4	3665	25.4	3052.5
11232.5	0.8721	0.96142		3.58952	0.24441	0.4826		62.37	40500	62.3	35075		25.3	3592.5	25.3	3215
11233	0.86723	0.95654		3.62019	0.18322	0.37255		62.27	40135	62.2	35632.5		25.2	3660	25.2	2995
11233.5	0.86531	0.95556		3.65087	0.12575	0.26125		62.17	41447.5	62.1	35387.5		25.1	3482.5	25.1	3147.5
11234	0.86623	0.95647		3.68155	0.07958	0.15359		62.07	40772.5	62	35677.5		25	3615	25	3082.5
11234.5	0.86978	0.95902		3.71223	0.06164	0.05946		61.97	41460	61.9	35862.5		24.9	3647.5	24.9	2910
11235	0.87559	0.96397		3.74291	0.07807	0.06204		61.87	41242.5	61.8	35387.5		24.8	3632.5	24.8	3105
11235.5	0.88317	0.9708		3.77359	0.10381	0.13553		61.77	40572.5	61.7	34442.5		24.7	3407.5	24.7	3155
11236	0.89182	0.97909		3.80427	0.12475	0.20048		61.67	40447.5	61.6	33337.5		24.6	3587.5	24.6	3047.5
11236.5	0.90092	0.98812		3.83495	0.13679	0.25072		61.57	39412.5	61.5	31987.5		24.5	3630	24.5	3070
11237	0.90976	0.99665		3.86563	0.13884	0.28511		61.47	38772.5	61.4	31000		24.4	3530	24.4	3177.5
11237.5	0.91814	1.00484		3.89631	0.13106	0.30395		61.37	37182.5	61.3	29545		24.3	3690	24.3	3210
11238	0.92573	1.01208		3.92699	0.11448	0.30863		61.27	35750	61.2	27767.5		24.2	3585	24.2	2987.5
11238.5	0.93203	1.01768		3.95767	0.09116	0.30163		61.17	33955	61.1	25927.5		24.1	3595	24.1	3197.5
11239	0.9368	1.02204		3.98835	0.0654	0.28667		61.07	32522.5	61	23415		24	3700	24	3325
11239.5	0.93987	1.02485		4.01903	0.0491	0.26876		60.97	29637.5	60.9	21207.5		23.9	3690	23.9	3137.5
11240	0.94111	1.02614		4.04971	0.06121	0.25407		60.87	27602.5	60.8	19365		23.8	3682.5	23.8	3347.5
11240.5	0.94092	1.02533		4.08039	0.09354	0.24878		60.77	24652.5	60.7	17710		23.7	3840	23.7	3247.5
11241	0.93968	1.02247		4.11107	0.13128	0.25663		60.67	22970	60.6	15830		23.6	3760	23.6	3342.5
11241.5	0.93765	1.01925		4.14175	0.16851	0.27688		60.57	21095	60.5	14270		23.5	3742.5	23.5	3437.5
11242	0.93507	1.01773		4.17243	0.20238	0.30517		60.47	18730	60.4	13140		23.4	3867.5	23.4	3497.5
11242.5	0.93251	1.01733		4.20311	0.23106	0.33615		60.37	16870	60.3	11800		23.3	3870	23.3	3532.5
11243	0.93028	1.016		4.23379	0.25327	0.36512		60.27	15860	60.2	11487.5		23.2	3932.5	23.2	3560
11243.5	0.92842	1.01371		4.26447	0.26816	0.38856		60.17	13852.5	60.1	10655		23.1	3815	23.1	3562.5
11244	0.92715	1.01174		4.29515	0.27526	0.40405		60.07	13107.5	60	10532.5		23	4135	23	3805
11244.5	0.92647	1.0104		4.32583	0.27449	0.4101		59.97	12727.5	59.9	10275		22.9	4017.5	22.9	3740
11245	0.92712	1.01067		4.35651	0.26607	0.406		59.87	12295	59.8	9672.5		22.8	4312.5	22.8	3882.5
11246.3	0.93153	1.01548		4.38719	0.25053	0.39169		59.77	11730	59.7	9152.5		22.7	4297.5	22.7	4017.5
11247.6	0.94047	1.02538		4.41786	0.22867	0.36765		59.67	11112.5	59.6	8795		22.6	4437.5	22.6	4167.5
11249	0.95438	1.04129		4.44854	0.20146	0.33484		59.57	10647.5	59.5	8690		22.5	4682.5	22.5	4412.5
11250.4	0.97246	1.06234		4.47922	0.17006	0.29457		59.47	10247.5	59.4	8330		22.4	4770	22.4	4410
11251.8	0.9933	1.08639		4.5099	0.13569	0.24844		59.37	9835	59.3	8395		22.3	4877.5	22.3	4747.5
11253.2	1.01613	1.11342		4.54058	0.09959	0.19828		59.27	9587.5	59.2	7997.5		22.2	5180	22.2	4980
11254.6	1.04041	1.14385		4.57126	0.06302	0.14617		59.17	9315	59.1	7882.5		22.1	5607.5	22.1	5220
11256.1	1.06593	1.1763		4.60194	0.02718	0.09474		59.07	8885	59	7417.5		22	5680	22	5482.5
11257.7	1.09283	1.20848		4.63262	0.0074	0.04976		58.97	8407.5	58.9	7250		21.9	5790	21.9	5637.5
11259.2	1.12123	1.23949		4.6633	0.03863	0.03838		58.87	8042.5	58.8	7007.5		21.8	6182.5	21.8	5880
11260.8	1.1499	1.26995		4.69398	0.0667	0.07059		58.77	8030	58.7	6720		21.7	6155	21.7	6090
11262.4	1.17523	1.30012		4.72466	0.09083	0.10784		58.67	7587.5	58.6	6310		21.6	6527.5	21.6	6140
11264	1.19408	1.3291		4.75534	0.11064	0.14094		58.57	7217.5	58.5	6125		21.5	7002.5	21.5	6705
11265.7	1.20576	1.35206		4.78602	0.12594	0.16786		58.47	6790	58.4	6012.5		21.4	7372.5	21.4	6705
11267.3	1.2093	1.36235		4.8167	0.13674	0.18783		58.37	6787.5	58.3	5785		21.3	7422.5	21.3	6905
11269	1.20352	1.35639		4.84738	0.1432	0.20058		58.27	6242.5	58.2	5415		21.2	7630	21.2	6922.5
11270.8	1.18823	1.3369		4.87806	0.14563	0.20617		58.17	6220	58.1	5160		21.1	7710	21.1	7140
11272.5	1.16504	1.30977		4.90874	0.14449	0.20493		58.07	5952.5	58	5095		21	8215	21	6932.5
11274.3	1.13768	1.27972		4.93942	0.14031	0.1974		57.97	5697.5	57.9	5072.5		20.9	8170	20.9	7125
11276.2	1.11013	1.24856		4.9701	0.13371	0.1843		57.87	5455	57.8	4865		20.8	7927.5	20.8	7047.5
11278	1.08525	1.2176		5.00078	0.1254	0.1665		57.77	5292.5	57.7	4757.5		20.7	8247.5	20.7	7070
11279.9	1.06455	1.18846		5.03146	0.1161	0.14495		57.67	5330	57.6	4552.5		20.6	8250	20.6	6912.5
11281.8	1.04748	1.1627		5.06214	0.10656	0.12073		57.57	5250	57.5	4700		20.5	7875	20.5	6980
11283.7	1.03259	1.14285		5.09282	0.09752	0.09498		57.47	5187.5	57.4	4467.5		20.4	8147.5	20.4	6757.5
11285.6	1.02002	1.13061		5.1235	0.08962	0.06899		57.37	5097.5	57.3	4502.5		20.3	8172.5	20.3	6440
11287.6	1.01019	1.12149		5.15418	0.0834	0.04467		57.27	4827.5	57.2	4565		20.2	8160	20.2	6142.5
11289.6	1.00219	1.10955		5.18486	0.07911	0.02688		57.17	4747.5	57.1	4422.5		20.1	7607.5	20.1	6082.5
11291.7	0.99446	1.09541		5.21553	0.07668	0.02751		57.07	4790	57	4402.5		20	7492.5	20	5972.5
11293.7	0.98625	1.08386		5.24621	0.07573	0.04231		56.97	4660	56.9	4470		19.9	7220	19.9	5505
11295.8	0.9781	1.07603		5.27689	0.07574	0.05872		56.87	4725	56.8	4175		19.8	6800	19.8	5215
11298	0.97205	1.0694		5.30757	0.07614	0.07313		56.77	4712.5	56.7	4375		19.7	6517.5	19.7	4865
11300.1	0.96933	1.06398		5.33825	0.07645	0.08459		56.67	4662.5	56.6	4322.5		19.6	6160	19.6	4720
11302.3	0.96948	1.06091		5.36893	0.07633	0.09285		56.57	4690	56.5	4360		19.5	5727.5	19.5	4497.5
11304.5	0.97139	1.05889		5.39961	0.0756	0.09794		56.47	4607.5	56.4	3975		19.4	5347.5	19.4	3817.5
11306.7	0.97464	1.05719		5.43029	0.07416	0.10014		56.37	4530	56.3	4347.5		19.3	5060	19.3	3740
11309	0.97875	1.05713		5.46097	0.07205	0.09985		56.27	4577.5	56.2	4210		19.2	4557.5	19.2	3400
11311.3	0.98355	1.06008		5.49165	0.06933	0.09756		56.17	4552.5	56.1	4112.5		19.1	4285	19.1	3350
11313.5	0.98973	1.0648		5.52233	0.06615	0.09382		56.07	4675	56	4175		19	4022.5	19	2900
11315.9	0.9976	1.07061		5.55301	0.06266	0.08914		55.97	4770	55.9	4070		18.9	3842.5	18.9	2810
11318.3	1.00612	1.07695		5.58369	0.05903	0.08394		55.87	4435	55.8	4077.5		18.8	3497.5	18.8	2692.5
11320.7	1.01428	1.08332		5.61437	0.05544	0.07844		55.77	4595	55.7	4077.5		18.7	3197.5	18.7	2560
11323.1	1.0218	1.08961		5.64505	0.05203	0.07265		55.67	4610	55.6	4022.5		18.6	3122.5	18.6	2347.5
11325.5	1.02929	1.09489		5.67573	0.04892	0.06636		55.57	4430	55.5	3910		18.5	2935	18.5	2292.5
11328	1.03713	1.0992		5.70641	0.04624	0.05919		55.47	4432.5	55.4	4002.5		18.4	2757.5	18.4	2192.5
11330.5	1.04533	1.10275		5.73709	0.04404	0.0507		55.37	4357.5	55.3	4127.5		18.3	2645	18.3	2045
11333	1.05375	1.10671		5.76777	0.04239	0.04046		55.27	4635	55.2	4032.5		18.2	2467.5	18.2	2050
11335.6	1.06145	1.11087		5.79845	0.04134	0.02815		55.17	4667.5	55.1	4027.5		18.1	2350	18.1	1925
11338.2	1.06661	1.11297		5.82913	0.04089	0.01358		55.07	4380	55	4137.5		18	2237.5	18	1730
11340.8	1.06796	1.11007		5.85981	0.04106	0.00329		54.97	4272.5	54.9	4107.5		17.9	2237.5	17.9	1730
11343.4	1.0658	1.10136		5.89049	0.04181	0.02227		54.87	4365	54.8	4040		17.8	1965	17.8	1722.5
11346.1	1.06128	1.08954		5.92117	0.04308	0.0431		54.77	4552.5	54.7	4057.5		17.7	1905	17.7	1642.5
11348.8	1.05558	1.07782		5.95185	0.04478	0.06538		54.67	4357.5	54.6	4020		17.6	1785	17.6	1692.5
11351.5	1.04947	1.06486		5.98253	0.04677	0.08857		54.57	4330	54.5	4107.5		17.5	1775	17.5	1537.5
11354.3	1.04322	1.04943		6.0132	0.04894	0.11212		54.47	4470	54.4	4067.5		17.4	1637.5	17.4	1550
11357	1.0358	1.04489		6.04388	0.05113	0.13539		54.37	4630	54.3	4072.5		17.3	1562.5	17.3	1457.5
11359.8	1.02756	1.03165		6.07456	0.05322	0.15778		54.27	4315				17.2	1575	17.2	1427.5
11362.7	1.02077	1.01907		6.10524	0.0551	0.17868		54.17	4542.5				17.1	1637.5	17.1	1415
11365.5	1.01377	1.00601		6.13592	0.05668	0.19757		54.07	4430				17	1580	17	1347.5
11368.5	1.00607	0.99444		6.1666	0.05791	0.21398							16.9	1485	16.9	1290
11371.4	0.99897	0.98682		6.19728	0.05876	0.22754							16.8	1417.5	16.8	1327.5
11374.3	0.99267	0.9827		6.22796	0.05924	0.238							16.7	1442.5	16.7	1265
11377.3	0.9873	0.97996		6.25864	0.05938	0.24521							16.6	1392.5	16.6	1285
11380.3	0.98348	0.97802		6.28932	0.05923	0.24914							16.5	1390	16.5	1292.5
11383.3	0.98166	0.97714		6.32	0.05886	0.24988							16.4	1367.5	16.4	1180
11386.3	0.98131	0.97713		6.35068	0.05837	0.24762							16.3	1272.5	16.3	1220
11389.4	0.98179	0.97977		6.38136	0.05783	0.24263							16.2	1200	16.2	1142.5
11392.5	0.98346	0.98534		6.41204	0.05733	0.23525							16.1	1295	16.1	1295
11395.7	0.98706	0.99197		6.44272	0.05693	0.2259							16	1337.5	16	1220
11398.8	0.99238	0.99986		6.4734	0.05669	0.215							15.9	1280	15.9	1257.5
11402	0.99906	1.00841		6.50408	0.05664	0.20299							15.8	1362.5	15.8	1177.5
11405.2	1.00674	1.01534		6.53476	0.05679	0.19032							15.7	1307.5	15.7	1240
11408.5	1.01335	1.01889		6.56544	0.05713	0.17741							15.6	1252.5	15.6	1240
11411.8	1.0168	1.01797		6.59612	0.05763	0.16463							15.5	1180	15.5	1227.5
11415.1	1.017	1.01373		6.6268	0.05825	0.15232							15.4	1177.5	15.4	1152.5
11418.4	1.01524	1.00947		6.65748	0.05894	0.14078							15.3	1237.5	15.3	1200
11421.7	1.01281	1.00736		6.68816	0.05963	0.13023							15.2	1190	15.2	1217.5
11425.1	1.01049	1.00584		6.71884	0.06027	0.12085							15.1	1207.5	15.1	1135
11428.5	1.00964	1.00629		6.74952	0.06077	0.11271							15	1287.5	15	1207.5
11431.9	1.01093	1.00921		6.7802	0.06106	0.10585							14.9	1177.5	14.9	1212.5
11435.4	1.01238	1.01015		6.81087	0.06108	0.10018							14.8	1207.5	14.8	1052.5
11438.9	1.01185	1.00927		6.84155	0.06075	0.09555							14.7	1192.5	14.7	1087.5
11442.4	1.01051	1.00925		6.87223	0.06001	0.09171							14.6	1207.5	14.6	1217.5
11446	1.00925	1.00967		6.90291	0.05882	0.08836							14.5	1217.5	14.5	1167.5
11449.6	1.00915	1.01157		6.93359	0.05716	0.08519							14.4	1235	14.4	1102.5
11453.1	1.01094	1.01394		6.96427	0.055	0.08187							14.3	1252.5	14.3	1050
11456.8	1.01268	1.01458		6.99495	0.05237	0.07813							14.2	1222.5	14.2	1167.5
11460.4	1.01244	1.01408		7.02563	0.0493	0.07371							14.1	1170	14.1	1070
11464.1	1.01093	1.01273		7.05631	0.04585	0.06847							14	1267.5	14	1217.5
11467.8	1.00891	1.00971		7.08699	0.04208	0.06228							13.9	1255	13.9	1235
11471.6	1.00631	1.00462		7.11767	0.0381	0.05514							13.8	1245	13.8	1155
11475.3	1.00283	0.99848		7.14835	0.034	0.04707							13.7	1360	13.7	1307.5
11479.1	0.99853	0.99299		7.17903	0.02991	0.03821							13.6	1252.5	13.6	1190
11482.9	0.99385	0.98969		7.20971	0.02594	0.02876							13.5	1372.5	13.5	1260
11486.8	0.98954	0.98927		7.24039	0.0222	0.01909							13.4	1422.5	13.4	1220
11490.7	0.98641	0.98935		7.27107	0.0188	0.01028							13.3	1422.5	13.3	1292.5
11494.6	0.9847	0.98797		7.30175	0.01584	0.00803							13.2	1537.5	13.2	1352.5
11498.5	0.9843	0.9856		7.33243	0.01338	0.01528							13.1	1515	13.1	1350
11502.5	0.98504	0.98434		7.36311	0.01146	0.02415							13	1415	13	1307.5
11506.5	0.98688	0.98671		7.39379	0.01009	0.03267							12.9	1537.5	12.9	1397.5
11510.5	0.98918	0.99154		7.42447	0.00928	0.04031							12.8	1595	12.8	1485
11514.5	0.99109	0.99638		7.45515	0.00902	0.04683							12.7	1622.5	12.7	1462.5
11518.6	0.99265	1.00035		7.48583	0.00934	0.05205							12.6	1715	12.6	1387.5
11522.7	0.99516	1.00457		7.51651	0.01025	0.05589							12.5	1710	12.5	1482.5
11526.8	0.9985	1.00971		7.54719	0.01172	0.05831							12.4	1837.5	12.4	1475
11530.9	1.00154	1.01497		7.57787	0.0137	0.05936							12.3	1875	12.3	1537.5
11535.1	1.00374	1.01688		7.60854	0.01609	0.05915							12.2	1750	12.2	1502.5
11539.3	1.00521	1.01433		7.63922	0.01882	0.05786							12.1	1777.5	12.1	1547.5
11543.6	1.00644	1.01161		7.6699	0.02178	0.05572							12	1840	12	1625
11547.8	1.00781	1.01124		7.70058	0.0249	0.05302							11.9	2002.5	11.9	1650
11552.1	1.00894	1.0108		7.73126	0.02811	0.05006							11.8	1990	11.8	1767.5
11556.4	1.00843	1.00797		7.76194	0.03136	0.04715							11.7	2035	11.7	1765
11560.7	1.00593	1.00367		7.79262	0.03459	0.04456							11.6	2127.5	11.6	1855
11565.1	1.00322	0.99995		7.8233	0.03778	0.04244							11.5	2100	11.5	1857.5
11569.5	1.00113	0.99861		7.85398	0.0409	0.04079							11.4	2117.5	11.4	1797.5
11573.9	0.99971	0.99953		7.88466	0.04392	0.03946							11.3	2105	11.3	1812.5
11578.4	0.99907	1.00113		7.91534	0.04683	0.03818							11.2	2185	11.2	1975
11582.9	0.99888	1.00183		7.94602	0.04959	0.03662							11.1	2207.5	11.1	1970
11587.4	0.99905	1.00188		7.9767	0.05216	0.03445							11	2207.5	11	2170
11591.9	0.99985	1.00191		8.00738	0.0545	0.03143							10.9	2265	10.9	2140
11596.5	1.00083	1.00168		8.03806	0.05654	0.02738							10.8	2335	10.8	1937.5
11601	1.00103	1.00017		8.06874	0.05823	0.0222							10.7	2457.5	10.7	2090
11605.7	1.00048	0.99707		8.09942	0.05949	0.01588							10.6	2472.5	10.6	2060
11610.3	0.99963	0.99266		8.1301	0.06026	0.00849							10.5	2550	10.5	2260
11615	0.99846	0.98698		8.16078	0.06048	0.000174397							10.4	2517.5	10.4	2097.5
11619.7	0.99687	0.98159		8.19146	0.0601	0.00889							10.3	2697.5	10.3	2332.5
11624.4	0.99499	0.9793		8.22214	0.05908	0.01844							10.2	2722.5	10.2	2237.5
11629.2	0.99299	0.98006		8.25282	0.05742	0.0282							10.1	2790	10.1	2307.5
11633.9	0.99137	0.98151		8.2835	0.05511	0.03785							10	2685	10	2372.5
11638.7	0.99069	0.98295		8.31418	0.05219	0.04709							9.9	2725	9.9	2522.5
11643.6	0.99099	0.98505		8.34486	0.04871	0.05559							9.8	2902.5	9.8	2450
11648.4	0.99169	0.98777		8.37554	0.04474	0.06305							9.7	2975	9.7	2555
11653.3	0.99253	0.99046		8.40621	0.04038	0.06919							9.6	2942.5	9.6	2437.5
11658.2	0.99351	0.99284		8.43689	0.03573	0.07377							9.5	3000	9.5	2747.5
11663.2	0.99479	0.99479		8.46757	0.03094	0.07661							9.4	2982.5	9.4	2597.5
11668.2	0.99639	0.99515		8.49825	0.02616	0.07756							9.3	2982.5	9.3	2650
11673.2	0.99798	0.99447		8.52893	0.02158	0.07657							9.2	3227.5	9.2	2600
11678.2	0.99922	0.99487		8.55961	0.01745	0.07361							9.1	3125	9.1	2747.5
11683.3	1.00028	0.99768		8.59029	0.01411	0.06875							9	3285	9	2785
11688.3	1.00127	1.00135		8.62097	0.01204	0.06212							8.9	3000	8.9	2767.5
11693.4	1.00221	1.00471		8.65165	0.01158	0.05392							8.8	3095	8.8	2670
11698.6	1.00322	1.00803		8.68233	0.01252	0.04437							8.7	3220	8.7	2685
11703.8	1.00415	1.01044		8.71301	0.01424	0.03378							8.6	3102.5	8.6	2567.5
11709	1.00507	1.01264		8.74369	0.0162	0.02247							8.5	3137.5	8.5	2707.5
11714.2	1.00604	1.01457		8.77437	0.01808	0.01078							8.4	3205	8.4	2645
11719.4	1.00698	1.01693		8.80505	0.01972	0.000931909							8.3	3307.5	8.3	2670
11724.7	1.0075	1.02081		8.83573	0.02104	0.01232							8.2	3035	8.2	2595
11730	1.0077	1.02402		8.86641	0.02201	0.02307							8.1	3057.5	8.1	2772.5
11735.3	1.00794	1.02733		8.89709	0.02261	0.03289							8	3035	8	2645
11740.7	1.00804	1.03338		8.92777	0.02285	0.04157							7.9	2930	7.9	2607.5
11746.1	1.00828	1.04289		8.95845	0.02274	0.04895							7.8	2990	7.8	2505
11751.5	1.00883	1.05254		8.98913	0.02227	0.05497							7.7	3055	7.7	2527.5
11756.9	1.00956	1.06073		9.01981	0.02148	0.05964							7.6	2890	7.6	2617.5
11762.4	1.01065	1.07031		9.05049	0.02037	0.0631							7.5	2747.5	7.5	2400
11767.9	1.01219	1.08176		9.08117	0.01898	0.06557							7.4	2802.5	7.4	2325
11773.4	1.01427	1.09388		9.11185	0.01733	0.06738							7.3	2835	7.3	2302.5
11778.9	1.01684	1.10579		9.14253	0.0155	0.0689							7.2	2650	7.2	2402.5
11784.5	1.01955	1.11609		9.17321	0.01354	0.07055							7.1	2792.5	7.1	2270
11790.1	1.02194	1.12519		9.20388	0.01158	0.07267							7	2540	7	2395
11795.8	1.02381	1.13497		9.23456	0.00978	0.07548							6.9	2580	6.9	2320
11801.4	1.02536	1.14542		9.26524	0.00836	0.07901							6.8	2770	6.8	2280
11807.1	1.02686	1.15407		9.29592	0.0076	0.08313							6.7	2542.5	6.7	2250
11812.8	1.02816	1.1615		9.3266	0.00763	0.08756							6.6	2767.5	6.6	2272.5
11818.5	1.02926	1.16813		9.35728	0.0083	0.09195							6.5	2637.5	6.5	2215
11824.3	1.03086	1.17451		9.38796	0.00926	0.09593							6.4	2567.5	6.4	2317.5
				9.41864	0.01022	0.09914							6.3	2592.5	6.3	2052.5
				9.44932	0.01098	0.10131							6.2	2592.5	6.2	2222.5
				9.48	0.01139	0.10222							6.1	2567.5	6.1	2210
				9.51068	0.01137	0.10173							6	2415	6	2275
				9.54136	0.01087	0.09979							5.9	2492.5	5.9	2210
				9.57204	0.00987	0.09645							5.8	2507.5	5.8	2320
				9.60272	0.00838	0.09182							5.7	2617.5	5.7	2295
				9.6334	0.00641	0.08612							5.6	2575	5.6	2200
				9.66408	0.00404	0.07965							5.5	2645	5.5	2292.5
				9.69476	0.00137	0.07282							5.4	2820	5.4	2550
				9.72544	0.00187	0.06613							5.3	2765	5.3	2490
				9.75612	0.00504	0.06017							5.2	2992.5	5.2	2422.5
				9.7868	0.00835	0.05557							5.1	2887.5	5.1	2535
				9.81748	0.01166	0.05288							5	3107.5	5	2795
				9.84816	0.01487	0.05234							4.9	3052.5	4.9	2890
				9.87884	0.01789	0.05378							4.8	3380	4.8	2900
				9.90952	0.02062	0.05667							4.7	3550	4.7	3192.5
				9.9402	0.02299	0.06034							4.6	3677.5	4.6	3165
				9.97088	0.02495	0.06423							4.5	3775	4.5	3500
													4.4	3857.5	4.4	3560
													4.3	4027.5	4.3	3675
													4.2	4167.5	4.2	3652.5
													4.1	4160	4.1	3662.5
													4	4165	4	3682.5
													3.9	4255	3.9	3847.5
													3.8	4290	3.8	3892.5
													3.7	4357.5	3.7	3677.5
													3.6	3997.5	3.6	3452.5
													3.5	4085	3.5	3505
													3.4	3987.5	3.4	3227.5
													3.3	3797.5	3.3	3207.5
													3.2	3595	3.2	2957.5
													3.1	3437.5	3.1	2872.5
													3	3332.5	3	2540
													2.9	2942.5	2.9	2250
													2.8	2730	2.8	2072.5
													2.7	2360	2.7	1935
													2.6	2092.5	2.6	1452.5
													2.5	1882.5	2.5	1212.5
													2.4	1590	2.4	1037.5
													2.3	1320	2.3	1050
													2.2	1075	2.2	752.5
													2.1	1017.5	2.1	672.5
													2	835	2	645
													1.9	820	1.9	602.5
													1.8	775	1.8	557.5
													1.7	675	1.7	517.5
													1.6	687.5	1.6	502.5
													1.5	640	1.5	500
													1.4	580	1.4	530
													1.3	590	1.3	427.5
													1.2	482.5	1.2	370
													1.1	520	1.1	427.5
													1	502.5	1	390
													0.9	472.5	0.9	350
													0.8	395	0.8	402.5
													0.7	395	0.7	365
													0.6	395	0.6	282.5
													0.5	277.5	0.5	205
													0.4	212.5	0.4	220
													0.3	182.5	0.3	210
													0.2	205	0.2	177.5
													0.1	155	0.1	132.5
													0	122.5	-8.32667e-17	100
													-0.1	67.5	-0.1	100
													-0.2	100	-0.2	95
													-0.3	62.5	-0.3	55
													-0.4	67.5	-0.4	60
													-0.5	82.5	-0.5	42.5
													-0.6	47.5	-0.6	57.5
													-0.7	50	-0.7	45
													-0.8	35	-0.8	55
													-0.9	35	-0.9	42.5
													-1	32.5	-1	52.5
													-1.1	25	-1.1	35
													-1.2	50	-1.2	22.5
													-1.3	20	-1.3	32.5
													-1.4	30	-1.4	32.5
													-1.5	47.5	-1.5	27.5
													-1.6	35	-1.6	20
													-1.7	25	-1.7	22.5
													-1.8	27.5	-1.8	25
													-1.9	37.5	-1.9	17.5
													-2	27.5	-2	30
													-2.1	17.5	-2.1	22.5
													-2.2	27.5	-2.2	20
													-2.3	25	-2.3	27.5
													-2.4	32.5	-2.4	20
													-2.5	2.5	-2.5	12.5
													-2.6	30	-2.6	22.5
													-2.7	25	-2.7	15
													-2.8	15	-2.8	32.5
													-2.9	10	-2.9	22.5
													-3	12.5

## Sheet: Fig. 3a
Potential (V vs. RHE)	20 ℃	Potential (V vs. RHE)	30 ℃	Potential (V vs. RHE)	40 ℃	Potential (V vs. RHE)	50 ℃	Potential (V vs. RHE)	60 ℃	Potential (V vs. RHE)	70 ℃	Potential (V vs. RHE)	80 ℃	Potential (V vs. RHE)	90 ℃
1.117	0.00022464	1.1142	0.00023688	1.1106	0.000235004	1.106	0.0002504	1.1015	0.000273673	1.0957	0.000164532	0.989	0.000565333	0.985	0.000389
1.118	0.0002394	1.1152	0.000252108	1.1116	0.000251664	1.107	0.0002666	1.1025	0.000286531	1.0967	0.000184617	0.99	0.000565111	0.986	0.000422
1.119	0.00023724	1.1162	0.00025004	1.1126	0.00025088	1.108	0.0002666	1.1035	0.000285306	1.0977	0.000190979	0.991	0.000561556	0.987	0.0004472
1.12	0.00023274	1.1172	0.000246468	1.1136	0.000247548	1.109	0.0002636	1.1045	0.000283469	1.0987	0.000192149	0.992	0.000564222	0.988	0.0004608
1.121	0.00022806	1.1182	0.000244212	1.1146	0.000245	1.11	0.0002632	1.1055	0.000282245	1.0997	0.000198021	0.993	0.000562667	0.989	0.0004798
1.122	0.00022734	1.1192	0.000243272	1.1156	0.000245392	1.111	0.0002636	1.1065	0.000283673	1.1007	0.000205043	0.994	0.000560667	0.99	0.000496
1.123	0.00022338	1.1202	0.000239512	1.1166	0.000241864	1.112	0.0002614	1.1075	0.000281633	1.1017	0.000205872	0.995	0.000558889	0.991	0.0005438
1.124	0.00022122	1.1212	0.000237444	1.1176	0.000239512	1.113	0.0002594	1.1085	0.000280204	1.1027	0.000208383	0.996	0.000558444	0.992	0.000717
1.125	0.00021654	1.1222	0.000233872	1.1186	0.000236572	1.114	0.000258	1.1095	0.000279592	1.1037	0.000209723	0.997	0.000556889	0.993	0.0007636
1.126	0.00021438	1.1232	0.000232556	1.1196	0.000235592	1.115	0.000257	1.1105	0.000278776	1.1047	0.000211894	0.998	0.000562	0.994	0.0007672
1.127	0.0002133	1.1242	0.00023124	1.1206	0.000235004	1.116	0.0002556	1.1115	0.000278163	1.1057	0.000213404	0.999	0.000563333	0.995	0.000766
1.128	0.0002115	1.1252	0.000227668	1.1216	0.000233436	1.117	0.0002548	1.1125	0.000276327	1.1067	0.000214681	1	0.000566667	0.996	0.0007644
1.129	0.00020988	1.1262	0.00022654	1.1226	0.000232456	1.118	0.0002534	1.1135	0.000276531	1.1077	0.000217021	1.001	0.000567333	0.997	0.0007594
1.13	0.0002088	1.1272	0.000226352	1.1236	0.000232064	1.119	0.0002548	1.1145	0.000277755	1.1087	0.00021766	1.002	0.000572	0.998	0.0007504
1.131	0.0002061	1.1282	0.00022372	1.1246	0.000229124	1.12	0.0002528	1.1155	0.000275918	1.1097	0.000220851	1.003	0.000574444	0.999	0.0007332
1.132	0.00020592	1.1292	0.000222968	1.1256	0.000229908	1.121	0.0002536	1.1165	0.000275714	1.1107	0.000222553	1.004	0.000577778	1	0.0007124
1.133	0.00020412	1.1302	0.000221276	1.1266	0.000226576	1.122	0.0002528	1.1175	0.000273061	1.1117	0.000221702	1.005	0.000582444	1.001	0.0007
1.134	0.0002034	1.1312	0.000220712	1.1276	0.00022736	1.123	0.0002518	1.1185	0.000275102	1.1127	0.000222979	1.006	0.000587778	1.002	0.0006926
1.135	0.0002025	1.1322	0.0002209	1.1286	0.000226184	1.124	0.0002528	1.1195	0.000275918	1.1137	0.000225532	1.007	0.000593111	1.003	0.0006866
1.136	0.00020178	1.1332	0.000218456	1.1296	0.0002254	1.125	0.0002522	1.1205	0.000275918	1.1147	0.000226383	1.008	0.000594667	1.004	0.0006826
1.137	0.0002016	1.1342	0.00021808	1.1306	0.0002254	1.126	0.0002502	1.1215	0.00027551	1.1157	0.000225957	1.009	0.000600889	1.005	0.000679
1.138	0.00020178	1.1352	0.000217328	1.1316	0.000225596	1.127	0.000251	1.1225	0.000276327	1.1167	0.000228723	1.01	0.000603556	1.006	0.0006766
1.139	0.00020016	1.1362	0.00021714	1.1326	0.000223244	1.128	0.0002504	1.1235	0.000275918	1.1177	0.000228511	1.011	0.000612444	1.007	0.0006756
1.14	0.00020016	1.1372	0.000216764	1.1336	0.000224028	1.129	0.0002516	1.1245	0.000277347	1.1187	0.000230426	1.012	0.000612889	1.008	0.0006714
1.141	0.00019998	1.1382	0.000216576	1.1346	0.000223832	1.13	0.0002514	1.1255	0.000276531	1.1197	0.000231915	1.013	0.000619778	1.009	0.0006712
1.142	0.00019836	1.1392	0.000216012	1.1356	0.000224028	1.131	0.0002512	1.1265	0.000275714	1.1207	0.000231064	1.014	0.000623111	1.01	0.0006704
1.143	0.00019872	1.1402	0.000214696	1.1366	0.000223244	1.132	0.0002518	1.1275	0.000276327	1.1217	0.000232553	1.015	0.000628889	1.011	0.0006694
1.144	0.00019818	1.1412	0.000212816	1.1376	0.000222656	1.133	0.0002502	1.1285	0.000276939	1.1227	0.000235745	1.016	0.000631556	1.012	0.0006678
1.145	0.00019692	1.1422	0.000214508	1.1386	0.000223048	1.134	0.000251	1.1295	0.000277959	1.1237	0.000235106	1.017	0.000638889	1.013	0.0006676
1.146	0.0001971	1.1432	0.000213004	1.1396	0.000222852	1.135	0.0002506	1.1305	0.000278571	1.1247	0.000238085	1.018	0.000642667	1.014	0.0006674
1.147	0.00019674	1.1442	0.00021338	1.1406	0.00022344	1.136	0.0002516	1.1315	0.000277959	1.1257	0.000239574	1.019	0.000649556	1.015	0.0006664
1.148	0.00019836	1.1452	0.000213568	1.1416	0.000223832	1.137	0.0002532	1.1325	0.000280612	1.1267	0.000240851	1.02	0.000650889	1.016	0.000666
1.149	0.00019728	1.1462	0.000212252	1.1426	0.00022344	1.138	0.0002534	1.1335	0.000280612	1.1277	0.000242128	1.021	0.000656444	1.017	0.0006654
1.15	0.00019638	1.1472	0.00021338	1.1436	0.000222264	1.139	0.0002522	1.1345	0.000279388	1.1287	0.000242766	1.022	0.000662	1.018	0.0006648
1.151	0.00019818	1.1482	0.00021338	1.1446	0.00022344	1.14	0.0002542	1.1355	0.000280408	1.1297	0.000243617	1.023	0.000667556	1.019	0.0006642
1.152	0.00019692	1.1492	0.00021244	1.1456	0.000222852	1.141	0.0002532	1.1365	0.000279592	1.1307	0.000243617	1.024	0.000671111	1.02	0.000664
1.153	0.00019584	1.1502	0.000211876	1.1466	0.000223048	1.142	0.0002534	1.1375	0.000280612	1.1317	0.000245106	1.025	0.000667111	1.021	0.000663
1.154	0.00019674	1.1512	0.00021244	1.1476	0.000223832	1.143	0.0002548	1.1385	0.000282449	1.1327	0.000248298	1.026	0.000669778	1.022	0.0006628
1.155	0.00019548	1.1522	0.000211876	1.1486	0.000223048	1.144	0.0002536	1.1395	0.000282041	1.1337	0.000248298	1.027	0.000675778	1.023	0.000665
1.156	0.00019746	1.1532	0.0002115	1.1496	0.000225008	1.145	0.0002544	1.1405	0.000283673	1.1347	0.00024766	1.028	0.000687111	1.024	0.0006648
1.157	0.0001962	1.1542	0.000211688	1.1506	0.000223636	1.146	0.0002544	1.1415	0.000283673	1.1357	0.000249574	1.029	0.000694667	1.025	0.0006656
1.158	0.00019548	1.1552	0.000211876	1.1516	0.000223832	1.147	0.0002562	1.1425	0.000283878	1.1367	0.000250638	1.03	0.000715333	1.026	0.0006666
1.159	0.00019674	1.1562	0.000211876	1.1526	0.00022442	1.148	0.0002554	1.1435	0.000285306	1.1377	0.000250851	1.031	0.000867111	1.027	0.0006676
1.16	0.0001962	1.1572	0.0002115	1.1536	0.000224812	1.149	0.0002566	1.1445	0.000285714	1.1387	0.000253404	1.032	0.000897111	1.028	0.0006672
1.161	0.00019692	1.1582	0.0002115	1.1546	0.000225792	1.15	0.0002566	1.1455	0.000286939	1.1397	0.000255745	1.033	0.000894444	1.029	0.0006668
1.162	0.0001971	1.1592	0.000211124	1.1556	0.000225988	1.151	0.000258	1.1465	0.000286939	1.1407	0.000256809	1.034	0.000894222	1.03	0.0006658
1.163	0.00019602	1.1602	0.000210936	1.1566	0.000225596	1.152	0.0002578	1.1475	0.000287755	1.1417	0.00025617	1.035	0.000890444	1.031	0.0006688
1.164	0.0001971	1.1612	0.00021056	1.1576	0.00022638	1.153	0.00026	1.1485	0.000288776	1.1427	0.000255957	1.036	0.000891333	1.032	0.00067
1.165	0.0001953	1.1622	0.000211124	1.1586	0.000223832	1.154	0.0002582	1.1495	0.000287347	1.1437	0.000256809	1.037	0.000892444	1.033	0.0006698
1.166	0.0001962	1.1632	0.000210936	1.1596	0.000225204	1.155	0.0002588	1.1505	0.000289388	1.1447	0.000258936	1.038	0.000892	1.034	0.0006718
1.167	0.00019764	1.1642	0.000212252	1.1606	0.000226576	1.156	0.0002594	1.1515	0.000289796	1.1457	0.000259574	1.039	0.00089	1.035	0.0006726
1.168	0.000198	1.1652	0.000211876	1.1616	0.000225792	1.157	0.0002594	1.1525	0.000289796	1.1467	0.000261277	1.04	0.000890444	1.036	0.000673
1.169	0.00019728	1.1662	0.000211124	1.1626	0.00022442	1.158	0.0002602	1.1535	0.000291633	1.1477	0.000261915	1.041	0.000888	1.037	0.0006738
1.17	0.00019836	1.1672	0.00021244	1.1636	0.0002254	1.159	0.0002624	1.1545	0.000292449	1.1487	0.000264681	1.042	0.000888667	1.038	0.0006736
1.171	0.00019746	1.1682	0.000210748	1.1646	0.000226772	1.16	0.0002622	1.1555	0.000292449	1.1497	0.000264894	1.043	0.000889333	1.039	0.000678
1.172	0.0001989	1.1692	0.000210936	1.1656	0.000228144	1.161	0.0002642	1.1565	0.000293265	1.1507	0.000266383	1.044	0.000885778	1.04	0.0006786
1.173	0.00019944	1.1702	0.000212816	1.1666	0.00022834	1.162	0.000264	1.1575	0.000295306	1.1517	0.00027	1.045	0.000886	1.041	0.000679
1.174	0.00019926	1.1712	0.000213004	1.1676	0.000228732	1.163	0.0002654	1.1585	0.000296531	1.1527	0.000270638	1.046	0.000886222	1.042	0.0006804
1.175	0.0001989	1.1722	0.000213004	1.1686	0.000228928	1.164	0.000266	1.1595	0.000297755	1.1537	0.000270426	1.047	0.000882889	1.043	0.0006802
1.176	0.0001989	1.1732	0.000212252	1.1696	0.00022932	1.165	0.0002658	1.1605	0.000296122	1.1547	0.000271915	1.048	0.000883111	1.044	0.0006826
1.177	0.00019818	1.1742	0.000213568	1.1706	0.000229908	1.166	0.0002652	1.1615	0.000298163	1.1557	0.000274468	1.049	0.000882444	1.045	0.0006832
1.178	0.00020016	1.1752	0.000213192	1.1716	0.0002303	1.167	0.0002682	1.1625	0.000299796	1.1567	0.000275532	1.05	0.000880444	1.046	0.0006842
1.179	0.0001998	1.1762	0.000212816	1.1726	0.000229908	1.168	0.0002676	1.1635	0.000300204	1.1577	0.000275745	1.051	0.000881333	1.047	0.000686
1.18	0.0002007	1.1772	0.00021432	1.1736	0.000230692	1.169	0.0002696	1.1645	0.000301633	1.1587	0.00027766	1.052	0.000878222	1.048	0.0006856
1.181	0.00019962	1.1782	0.000212816	1.1746	0.000231672	1.17	0.0002688	1.1655	0.000302245	1.1597	0.000278298	1.053	0.000877111	1.049	0.0006894
1.182	0.00019944	1.1792	0.000213004	1.1756	0.00023226	1.171	0.0002694	1.1665	0.000301633	1.1607	0.000280851	1.054	0.000879111	1.05	0.0006914
1.183	0.0002007	1.1802	0.000214508	1.1766	0.00023324	1.172	0.0002718	1.1675	0.000303061	1.1617	0.000281277	1.055	0.000876222	1.051	0.0006924
1.184	0.00020088	1.1812	0.00021338	1.1776	0.000233436	1.173	0.0002716	1.1685	0.000302653	1.1627	0.000281489	1.056	0.000876667	1.052	0.0006936
1.185	0.00019998	1.1822	0.00021338	1.1786	0.000232848	1.174	0.0002722	1.1695	0.00030449	1.1637	0.00028234	1.057	0.000875111	1.053	0.0006938
1.186	0.00020142	1.1832	0.000215448	1.1796	0.000235788	1.175	0.000274	1.1705	0.000307143	1.1647	0.000285532	1.058	0.000874222	1.054	0.0006946
1.187	0.00020106	1.1842	0.000214508	1.1806	0.000236376	1.176	0.0002734	1.1715	0.000306531	1.1657	0.000284468	1.059	0.000874889	1.055	0.0006972
1.188	0.00020214	1.1852	0.000215448	1.1816	0.000235592	1.177	0.0002752	1.1725	0.000308571	1.1667	0.000287872	1.06	0.000874444	1.056	0.0006982
1.189	0.00020178	1.1862	0.000214508	1.1826	0.000235004	1.178	0.0002748	1.1735	0.000309796	1.1677	0.000290638	1.061	0.000873778	1.057	0.0006988
1.19	0.00020232	1.1872	0.000214884	1.1836	0.00023618	1.179	0.0002754	1.1745	0.000310408	1.1687	0.000289574	1.062	0.000872222	1.058	0.0007018
1.191	0.0002034	1.1882	0.000216012	1.1846	0.000237944	1.18	0.000277	1.1755	0.000311224	1.1697	0.000293191	1.063	0.000872222	1.059	0.000704
1.192	0.0002034	1.1892	0.000216764	1.1856	0.00023814	1.181	0.0002778	1.1765	0.000312041	1.1707	0.000292979	1.064	0.000872889	1.06	0.0007048
1.193	0.0002034	1.1902	0.000217516	1.1866	0.000239512	1.182	0.0002778	1.1775	0.000312653	1.1717	0.000295106	1.065	0.00087	1.061	0.0007056
1.194	0.00020502	1.1912	0.000216952	1.1876	0.0002401	1.183	0.0002798	1.1785	0.000314286	1.1727	0.000295319	1.066	0.000870667	1.062	0.0007056
1.195	0.00020358	1.1922	0.000216764	1.1886	0.000237748	1.184	0.0002792	1.1795	0.000314898	1.1737	0.000296383	1.067	0.000870667	1.063	0.0007084
1.196	0.00020484	1.1932	0.000218456	1.1896	0.000239904	1.185	0.0002816	1.1805	0.000316531	1.1747	0.000298936	1.068	0.000870222	1.064	0.0007092
1.197	0.00020412	1.1942	0.000217328	1.1906	0.000239512	1.186	0.0002796	1.1815	0.000316531	1.1757	0.000300213	1.069	0.000871556	1.065	0.0007116
1.198	0.00020646	1.1952	0.000217892	1.1916	0.000241864	1.187	0.0002822	1.1825	0.000318367	1.1767	0.000303404	1.07	0.000870667	1.066	0.0007132
1.199	0.000207	1.1962	0.000219584	1.1926	0.000243432	1.188	0.0002844	1.1835	0.000320816	1.1777	0.000304894	1.071	0.000868444	1.067	0.0007128
1.2	0.00020682	1.1972	0.000219208	1.1936	0.000243628	1.189	0.0002846	1.1845	0.000320816	1.1787	0.000304894	1.072	0.000869556	1.068	0.0007136
1.201	0.0002088	1.1982	0.000220148	1.1946	0.000243432	1.19	0.000285	1.1855	0.000321224	1.1797	0.000305745	1.073	0.00087	1.069	0.0007142
1.202	0.00020862	1.1992	0.000220524	1.1956	0.000244412	1.191	0.0002866	1.1865	0.000323469	1.1807	0.000309362	1.074	0.000868889	1.07	0.0007158
1.203	0.00020808	1.2002	0.000220524	1.1966	0.000245392	1.192	0.0002866	1.1875	0.000324694	1.1817	0.00031	1.075	0.000869111	1.071	0.0007168
1.204	0.00020916	1.2012	0.000220712	1.1976	0.000244804	1.193	0.0002886	1.1885	0.000324694	1.1827	0.000311277	1.076	0.000869111	1.072	0.000717
1.205	0.00020844	1.2022	0.000221088	1.1986	0.000245588	1.194	0.0002886	1.1895	0.000326122	1.1837	0.000312766	1.077	0.000869111	1.073	0.0007172
1.206	0.00020808	1.2032	0.000222028	1.1996	0.000247352	1.195	0.00029	1.1905	0.000326939	1.1847	0.000315319	1.078	0.000869556	1.074	0.000721
1.207	0.00021006	1.2042	0.000222592	1.2006	0.000248528	1.196	0.0002892	1.1915	0.000328571	1.1857	0.000316383	1.079	0.000869111	1.075	0.0007224
1.208	0.00021006	1.2052	0.000222216	1.2016	0.000248528	1.197	0.0002914	1.1925	0.000327959	1.1867	0.000317234	1.08	0.000869111	1.076	0.000724
1.209	0.0002106	1.2062	0.000222028	1.2026	0.000250292	1.198	0.000292	1.1935	0.000330408	1.1877	0.000317447	1.081	0.000870667	1.077	0.0007248
1.21	0.00021096	1.2072	0.00022372	1.2036	0.000250488	1.199	0.0002928	1.1945	0.000331224	1.1887	0.000320213	1.082	0.000869778	1.078	0.0007264
1.211	0.00021294	1.2082	0.000223908	1.2046	0.000250684	1.2	0.0002938	1.1955	0.000333265	1.1897	0.000320638	1.083	0.000868667	1.079	0.0007288
1.212	0.00021474	1.2092	0.000224848	1.2056	0.000253428	1.201	0.0002954	1.1965	0.000334286	1.1907	0.000324043	1.084	0.000870444	1.08	0.0007288
1.213	0.00021438	1.2102	0.0002256	1.2066	0.000252644	1.202	0.0002956	1.1975	0.000335306	1.1917	0.000325106	1.085	0.000869778	1.081	0.0007294
1.214	0.00021402	1.2112	0.0002256	1.2076	0.00025382	1.203	0.0002974	1.1985	0.000336735	1.1927	0.000325319	1.086	0.000869778	1.082	0.0007314
1.215	0.000216	1.2122	0.00022748	1.2086	0.000253428	1.204	0.000298	1.1995	0.000337755	1.1937	0.00032617	1.087	0.000871111	1.083	0.0007326
1.216	0.00021546	1.2132	0.000227104	1.2096	0.0002548	1.205	0.0002988	1.2005	0.000339184	1.1947	0.000326809	1.088	0.000872444	1.084	0.0007342
1.217	0.000216	1.2142	0.000227668	1.2106	0.00025578	1.206	0.0002978	1.2015	0.000341224	1.1957	0.00032617	1.089	0.000872444	1.085	0.0007342
1.218	0.00021852	1.2152	0.000229924	1.2116	0.000257152	1.207	0.0003018	1.2025	0.000341224	1.1967	0.000329149	1.09	0.000870444	1.086	0.0007352
1.219	0.00021798	1.2162	0.000227668	1.2126	0.000257936	1.208	0.0003014	1.2035	0.000341633	1.1977	0.000328511	1.091	0.000872667	1.087	0.0007378
1.22	0.0002187	1.2172	0.000230488	1.2136	0.000259896	1.209	0.0003036	1.2045	0.000344286	1.1987	0.000329362	1.092	0.000874889	1.088	0.000738
1.221	0.0002187	1.2182	0.000230676	1.2146	0.000258132	1.21	0.0003028	1.2055	0.000344082	1.1997	0.00033	1.093	0.000875778	1.089	0.0007404
1.222	0.0002196	1.2192	0.00023124	1.2156	0.0002597	1.211	0.0003032	1.2065	0.000345306	1.2007	0.000332128	1.094	0.000878	1.09	0.0007448
1.223	0.00022104	1.2202	0.000233308	1.2166	0.000261464	1.212	0.0003056	1.2075	0.000348367	1.2017	0.000332979	1.095	0.000874222	1.091	0.0007464
1.224	0.00022302	1.2212	0.000234248	1.2176	0.000262248	1.213	0.0003072	1.2085	0.000350612	1.2027	0.000334894	1.096	0.000876444	1.092	0.0007484
1.225	0.0002232	1.2222	0.000235564	1.2186	0.00026362	1.214	0.0003086	1.2095	0.000350612	1.2037	0.00033617	1.097	0.000874667	1.093	0.0007478
1.226	0.00022482	1.2232	0.000236316	1.2196	0.000265776	1.215	0.00031	1.2105	0.000351633	1.2047	0.000335745	1.098	0.000878	1.094	0.0007506
1.227	0.00022464	1.2242	0.000237256	1.2206	0.00026656	1.216	0.0003092	1.2115	0.000352653	1.2057	0.000335957	1.099	0.000878667	1.095	0.0007548
1.228	0.00022626	1.2252	0.000238196	1.2216	0.000268128	1.217	0.0003108	1.2125	0.000354694	1.2067	0.000338511	1.1	0.000878222	1.096	0.0007556
1.229	0.00022626	1.2262	0.000236692	1.2226	0.000266952	1.218	0.0003108	1.2135	0.000354082	1.2077	0.000337872	1.101	0.000878444	1.097	0.0007564
1.23	0.00022878	1.2272	0.000238196	1.2236	0.000268324	1.219	0.0003128	1.2145	0.000355102	1.2087	0.000339787	1.102	0.000881111	1.098	0.0007578
1.231	0.0002304	1.2282	0.000241016	1.2246	0.000270676	1.22	0.0003148	1.2155	0.000357347	1.2097	0.000340426	1.103	0.000881333	1.099	0.00076
1.232	0.00023004	1.2292	0.000239512	1.2256	0.000270872	1.221	0.0003138	1.2165	0.000355714	1.2107	0.000340851	1.104	0.000881778	1.1	0.000762
1.233	0.0002322	1.2302	0.000242144	1.2266	0.00027146	1.222	0.0003154	1.2175	0.000357143	1.2117	0.000341277	1.105	0.000878444	1.101	0.0007632
1.234	0.00023292	1.2312	0.000243272	1.2276	0.000273616	1.223	0.000318	1.2185	0.000359184	1.2127	0.000344894	1.106	0.000881111	1.102	0.0007656
1.235	0.00023112	1.2322	0.000244024	1.2286	0.000271656	1.224	0.0003182	1.2195	0.000358571	1.2137	0.000344468	1.107	0.000883778	1.103	0.0007682
1.236	0.00023472	1.2332	0.000243836	1.2296	0.000274596	1.225	0.0003196	1.2205	0.000360816	1.2147	0.00034617	1.108	0.000880667	1.104	0.0007698
1.237	0.00023508	1.2342	0.000245716	1.2306	0.000274204	1.226	0.000319	1.2215	0.000362245	1.2157	0.000346383	1.109	0.000882222	1.105	0.00077
1.238	0.00023742	1.2352	0.000245716	1.2316	0.000276164	1.227	0.0003212	1.2225	0.000363878	1.2167	0.000347234	1.11	0.000883778	1.106	0.0007726
1.239	0.00023868	1.2362	0.000247784	1.2326	0.000277928	1.228	0.0003226	1.2235	0.000365306	1.2177	0.000351915	1.111	0.000882444	1.107	0.000775
1.24	0.00023904	1.2372	0.00024722	1.2336	0.000277536	1.229	0.0003224	1.2245	0.000365714	1.2187	0.000351489	1.112	0.000883111	1.108	0.0007764
1.241	0.00024048	1.2382	0.000248724	1.2346	0.0002793	1.23	0.0003226	1.2255	0.000366122	1.2197	0.000353404	1.113	0.000884	1.109	0.0007788
1.242	0.00024192	1.2392	0.000250604	1.2356	0.000279888	1.231	0.0003234	1.2265	0.000367551	1.2207	0.000354043	1.114	0.000884889	1.11	0.0007798
1.243	0.00024264	1.2402	0.000250604	1.2366	0.000279888	1.232	0.0003232	1.2275	0.000368367	1.2217	0.000354894	1.115	0.000886	1.111	0.000783
1.244	0.0002439	1.2412	0.000251544	1.2376	0.000281456	1.233	0.0003262	1.2285	0.000370612	1.2227	0.000357447	1.116	0.000886889	1.112	0.000785
1.245	0.00024372	1.2422	0.000252672	1.2386	0.000280084	1.234	0.000325	1.2295	0.000371837	1.2237	0.000358298	1.117	0.000888	1.113	0.0007866
1.246	0.00024534	1.2432	0.000252296	1.2396	0.00028224	1.235	0.0003256	1.2305	0.000372041	1.2247	0.000358936	1.118	0.000888222	1.114	0.0007896
1.247	0.0002466	1.2442	0.00025474	1.2406	0.000283808	1.236	0.0003274	1.2315	0.000374898	1.2257	0.000361489	1.119	0.000888	1.115	0.0007908
1.248	0.00024732	1.2452	0.000253988	1.2416	0.000283024	1.237	0.000328	1.2325	0.000374898	1.2267	0.000362766	1.12	0.000888889	1.116	0.0007938
1.249	0.00024948	1.2462	0.000253612	1.2426	0.000284396	1.238	0.0003288	1.2335	0.000376327	1.2277	0.000365745	1.121	0.000889111	1.117	0.0007966
1.25	0.0002502	1.2472	0.000256244	1.2436	0.000285964	1.239	0.00033	1.2345	0.000379184	1.2287	0.000366383	1.122	0.000890444	1.118	0.000798
1.251	0.00025164	1.2482	0.000257184	1.2446	0.000285964	1.24	0.0003306	1.2355	0.000379592	1.2297	0.000369574	1.123	0.000892889	1.119	0.0008022
1.252	0.0002529	1.2492	0.000258688	1.2456	0.000287336	1.241	0.0003322	1.2365	0.000382245	1.2307	0.000372553	1.124	0.00089	1.12	0.0008028
1.253	0.00025254	1.2502	0.000258312	1.2466	0.000286552	1.242	0.0003334	1.2375	0.000382245	1.2317	0.000372128	1.125	0.000891111	1.121	0.0008054
1.254	0.00025308	1.2512	0.0002585	1.2476	0.000287924	1.243	0.000333	1.2385	0.000384286	1.2327	0.000374043	1.126	0.000893778	1.122	0.0008088
1.255	0.00025452	1.2522	0.000260568	1.2486	0.000287336	1.244	0.0003352	1.2395	0.000385918	1.2337	0.000375106	1.127	0.000892889	1.123	0.0008102
1.256	0.0002556	1.2532	0.000260944	1.2496	0.000287336	1.245	0.0003356	1.2405	0.000387551	1.2347	0.00037617	1.128	0.000895111	1.124	0.0008116
1.257	0.00025596	1.2542	0.000261696	1.2506	0.000287924	1.246	0.0003352	1.2415	0.000389184	1.2357	0.000378511	1.129	0.000895556	1.125	0.0008126
1.258	0.00025794	1.2552	0.00026132	1.2516	0.000289296	1.247	0.000337	1.2425	0.000390612	1.2367	0.000380213	1.13	0.000897556	1.126	0.0008146
1.259	0.00025668	1.2562	0.00026038	1.2526	0.00028812	1.248	0.0003372	1.2435	0.000391429	1.2377	0.000381915	1.131	0.000898444	1.127	0.0008166
1.26	0.00025848	1.2572	0.000261696	1.2536	0.0002891	1.249	0.0003388	1.2445	0.000394898	1.2387	0.000383404	1.132	0.000899556	1.128	0.0008188
1.261	0.00025848	1.2582	0.000261508	1.2546	0.000288512	1.25	0.0003394	1.2455	0.00039551	1.2397	0.00038617	1.133	0.000898667	1.129	0.0008214
1.262	0.00026064	1.2592	0.000261696	1.2556	0.000290276	1.251	0.0003404	1.2465	0.000396735	1.2407	0.000388936	1.134	0.000901556	1.13	0.0008234
1.263	0.00026244	1.2602	0.000263764	1.2566	0.000291452	1.252	0.0003426	1.2475	0.000398367	1.2417	0.000391702	1.135	0.000901111	1.131	0.000827
1.264	0.00026226	1.2612	0.000262636	1.2576	0.000290276	1.253	0.0003428	1.2485	0.000399184	1.2427	0.000391915	1.136	0.000905333	1.132	0.0008308
1.265	0.00026118	1.2622	0.000263764	1.2586	0.000289688	1.254	0.0003432	1.2495	0.000402245	1.2437	0.000394894	1.137	0.000903556	1.133	0.0008326
1.266	0.00026262	1.2632	0.000264892	1.2596	0.000290864	1.255	0.0003462	1.2505	0.000404694	1.2447	0.000397447	1.138	0.000903333	1.134	0.0008346
1.267	0.00026316	1.2642	0.000263764	1.2606	0.000290668	1.256	0.0003454	1.2515	0.000405918	1.2457	0.000400213	1.139	0.000907111	1.135	0.0008374
1.268	0.00026388	1.2652	0.000264516	1.2616	0.000292432	1.257	0.0003464	1.2525	0.000407959	1.2467	0.000402553	1.14	0.000906222	1.136	0.0008372
1.269	0.00026406	1.2662	0.000263764	1.2626	0.00029204	1.258	0.0003488	1.2535	0.000408367	1.2477	0.00040383	1.141	0.000906889	1.137	0.000839
1.27	0.00026388	1.2672	0.0002632	1.2636	0.000291452	1.259	0.00035	1.2545	0.000411224	1.2487	0.000405957	1.142	0.000910667	1.138	0.00084
1.271	0.00026406	1.2682	0.000264516	1.2646	0.000292824	1.26	0.0003514	1.2555	0.000414082	1.2497	0.00040766	1.143	0.000908444	1.139	0.0008426
1.272	0.0002646	1.2692	0.000263764	1.2656	0.000292824	1.261	0.0003514	1.2565	0.000414082	1.2507	0.000410213	1.144	0.000909778	1.14	0.0008464
1.273	0.00026568	1.2702	0.000263764	1.2666	0.000293216	1.262	0.0003538	1.2575	0.000417347	1.2517	0.000413191	1.145	0.000911778	1.141	0.0008486
1.274	0.00026586	1.2712	0.000263576	1.2676	0.00029302	1.263	0.0003558	1.2585	0.00042	1.2527	0.000415532	1.146	0.000913111	1.142	0.0008516
1.275	0.00026586	1.2722	0.00026508	1.2686	0.00029302	1.264	0.0003574	1.2595	0.000422653	1.2537	0.000417447	1.147	0.000913778	1.143	0.0008556
1.276	0.00026856	1.2732	0.000265832	1.2696	0.00029596	1.265	0.00036	1.2605	0.000425102	1.2547	0.000420851	1.148	0.000913778	1.144	0.0008564
1.277	0.00026676	1.2742	0.000265268	1.2706	0.00029596	1.266	0.0003596	1.2615	0.000424286	1.2557	0.000421915	1.149	0.000914	1.145	0.000859
1.278	0.00026676	1.2752	0.00026602	1.2716	0.000296156	1.267	0.0003604	1.2625	0.000428367	1.2567	0.00042383	1.15	0.000915333	1.146	0.0008596
1.279	0.00026874	1.2762	0.000264516	1.2726	0.000297332	1.268	0.0003634	1.2635	0.000430816	1.2577	0.000426809	1.151	0.000916222	1.147	0.0008632
1.28	0.00026766	1.2772	0.000265644	1.2736	0.000296156	1.269	0.0003624	1.2645	0.000432245	1.2587	0.000429149	1.152	0.000919333	1.148	0.000864
1.281	0.00026784	1.2782	0.000265268	1.2746	0.000298508	1.27	0.000364	1.2655	0.000433673	1.2597	0.000430426	1.153	0.000918444	1.149	0.0008664
1.282	0.0002682	1.2792	0.000266772	1.2756	0.000299488	1.271	0.000367	1.2665	0.000436939	1.2607	0.000435106	1.154	0.000920444	1.15	0.0008696
1.283	0.00026784	1.2802	0.000265456	1.2766	0.000299684	1.272	0.0003684	1.2675	0.000437551	1.2617	0.000436596	1.155	0.000920889	1.151	0.0008726
1.284	0.00026838	1.2812	0.000266396	1.2776	0.000300272	1.273	0.0003698	1.2685	0.000441224	1.2627	0.000438298	1.156	0.000921556	1.152	0.0008744
1.285	0.00026514	1.2822	0.00026508	1.2786	0.000300272	1.274	0.0003714	1.2695	0.000442857	1.2637	0.000440638	1.157	0.000923111	1.153	0.0008764
1.286	0.00026658	1.2832	0.000265832	1.2796	0.00030184	1.275	0.0003726	1.2705	0.000443673	1.2647	0.000442979	1.158	0.000925778	1.154	0.0008812
1.287	0.00026658	1.2842	0.000266396	1.2806	0.000303408	1.276	0.0003728	1.2715	0.000446939	1.2657	0.000447234	1.159	0.000925778	1.155	0.0008828
1.288	0.00026712	1.2852	0.000265832	1.2816	0.000303212	1.277	0.000375	1.2725	0.00045	1.2667	0.000448723	1.16	0.000925111	1.156	0.000885
1.289	0.00026676	1.2862	0.000266396	1.2826	0.000304584	1.278	0.0003776	1.2735	0.000452041	1.2677	0.000451915	1.161	0.000927556	1.157	0.0008864
1.29	0.00026802	1.2872	0.000266396	1.2836	0.000305564	1.279	0.000378	1.2745	0.000455102	1.2687	0.000455106	1.162	0.00093	1.158	0.0008896
1.291	0.00026658	1.2882	0.00026696	1.2846	0.000306152	1.28	0.0003794	1.2755	0.000456531	1.2697	0.000460213	1.163	0.000932222	1.159	0.0008944
1.292	0.00026856	1.2892	0.000268464	1.2856	0.000306936	1.281	0.0003824	1.2765	0.000458776	1.2707	0.000461702	1.164	0.000932889	1.16	0.0008966
1.293	0.00026712	1.2902	0.000268088	1.2866	0.00030772	1.282	0.0003832	1.2775	0.000460204	1.2717	0.00046383	1.165	0.000933111	1.161	0.000898
1.294	0.00026676	1.2912	0.000268464	1.2876	0.000307524	1.283	0.0003846	1.2785	0.000462449	1.2727	0.000467234	1.166	0.000937333	1.162	0.0009012
1.295	0.00026748	1.2922	0.0002679	1.2886	0.000309092	1.284	0.0003866	1.2795	0.00046551	1.2737	0.000471702	1.167	0.000936	1.163	0.0009024
1.296	0.0002664	1.2932	0.000269028	1.2896	0.00030968	1.285	0.000389	1.2805	0.000468367	1.2747	0.000474255	1.168	0.000939556	1.164	0.0009054
1.297	0.00026694	1.2942	0.000268464	1.2906	0.00030968	1.286	0.0003884	1.2815	0.000470204	1.2757	0.000477447	1.169	0.000939556	1.165	0.0009068
1.298	0.00026784	1.2952	0.000269968	1.2916	0.00031164	1.287	0.0003912	1.2825	0.000473061	1.2767	0.000482128	1.17	0.000942	1.166	0.0009098
1.299	0.00026748	1.2962	0.00026884	1.2926	0.000312032	1.288	0.0003924	1.2835	0.000475306	1.2777	0.000484894	1.171	0.000944444	1.167	0.000914
1.3	0.00026802	1.2972	0.00027072	1.2936	0.000313012	1.289	0.000395	1.2845	0.000478163	1.2787	0.000489149	1.172	0.000944444	1.168	0.0009144
1.301	0.0002682	1.2982	0.000271472	1.2946	0.000315364	1.29	0.0003986	1.2855	0.000482041	1.2797	0.000493617	1.173	0.000945111	1.169	0.0009164
1.302	0.0002691	1.2992	0.000271848	1.2956	0.000316148	1.291	0.0003992	1.2865	0.000482449	1.2807	0.000495957	1.174	0.000946444	1.17	0.0009208
1.303	0.00027	1.3002	0.000272224	1.2966	0.000318304	1.292	0.0004016	1.2875	0.000487143	1.2817	0.000498723	1.175	0.000947111	1.171	0.0009238
1.304	0.00026982	1.3012	0.000271284	1.2976	0.000317912	1.293	0.0004024	1.2885	0.000488163	1.2827	0.000500213	1.176	0.000947111	1.172	0.000925
1.305	0.0002691	1.3022	0.000272788	1.2986	0.0003185	1.294	0.0004042	1.2895	0.000491633	1.2837	0.000502553	1.177	0.000949556	1.173	0.0009288
1.306	0.00027054	1.3032	0.000275044	1.2996	0.000321244	1.295	0.000406	1.2905	0.000495306	1.2847	0.00050617	1.178	0.000951556	1.174	0.0009326
1.307	0.00026982	1.3042	0.000274292	1.3006	0.00032046	1.296	0.0004068	1.2915	0.000497143	1.2857	0.000508511	1.179	0.000952889	1.175	0.0009362
1.308	0.00027054	1.3052	0.000276172	1.3016	0.0003234	1.297	0.00041	1.2925	0.000500204	1.2867	0.000511915	1.18	0.000953778	1.176	0.0009394
1.309	0.00027018	1.3062	0.000274292	1.3026	0.0003234	1.298	0.000411	1.2935	0.000502245	1.2877	0.00051383	1.181	0.000954889	1.177	0.0009408
1.31	0.00027072	1.3072	0.000276172	1.3036	0.000324184	1.299	0.0004124	1.2945	0.00050449	1.2887	0.000515957	1.182	0.000957778	1.178	0.000943
1.311	0.00027126	1.3082	0.000275796	1.3046	0.000326536	1.3	0.0004136	1.2955	0.000508776	1.2897	0.000522128	1.183	0.000956889	1.179	0.0009482
1.312	0.00027144	1.3092	0.00027636	1.3056	0.000326144	1.301	0.0004142	1.2965	0.00051	1.2907	0.000524255	1.184	0.000961778	1.18	0.0009526
1.313	0.00027216	1.3102	0.000276924	1.3066	0.0003283	1.302	0.0004168	1.2975	0.000512857	1.2917	0.000526809	1.185	0.000960222	1.181	0.0009546
1.314	0.00027288	1.3112	0.000276924	1.3076	0.000329476	1.303	0.000421	1.2985	0.000516327	1.2927	0.000531702	1.186	0.000963333	1.182	0.0009576
1.315	0.00027216	1.3122	0.000278992	1.3086	0.0003283	1.304	0.0004212	1.2995	0.000518163	1.2937	0.000530426	1.187	0.000965111	1.183	0.0009616
1.316	0.00027378	1.3132	0.000278804	1.3096	0.000330652	1.305	0.0004244	1.3005	0.000522857	1.2947	0.000534894	1.188	0.000965111	1.184	0.0009638
1.317	0.0002745	1.3142	0.000278992	1.3106	0.000331632	1.306	0.0004238	1.3015	0.00052449	1.2957	0.000538723	1.189	0.000966667	1.185	0.0009658
1.318	0.0002745	1.3152	0.00028012	1.3116	0.000332808	1.307	0.0004264	1.3025	0.000527959	1.2967	0.000542553	1.19	0.000967111	1.186	0.0009706
1.319	0.00027522	1.3162	0.000280496	1.3126	0.000332808	1.308	0.000428	1.3035	0.000530204	1.2977	0.000545319	1.191	0.00097	1.187	0.0009726
1.32	0.00027396	1.3172	0.000280496	1.3136	0.000333592	1.309	0.0004286	1.3045	0.000532449	1.2987	0.00054766	1.192	0.000973111	1.188	0.0009752
1.321	0.00027576	1.3182	0.000281812	1.3146	0.000334768	1.31	0.0004316	1.3055	0.00053551	1.2997	0.000551277	1.193	0.000972	1.189	0.0009768
1.322	0.00027558	1.3192	0.000282	1.3156	0.000335356	1.311	0.000433	1.3065	0.000537755	1.3007	0.00055617	1.194	0.000974	1.19	0.0009802
1.323	0.00027522	1.3202	0.000281436	1.3166	0.000335748	1.312	0.0004358	1.3075	0.00054102	1.3017	0.000557234	1.195	0.000975333	1.191	0.0009844
1.324	0.00027612	1.3212	0.000282188	1.3176	0.000337708	1.313	0.0004378	1.3085	0.000544898	1.3027	0.000560638	1.196	0.000979556	1.192	0.0009874
1.325	0.0002745	1.3222	0.000281624	1.3186	0.000336924	1.314	0.0004384	1.3095	0.000546122	1.3037	0.000562979	1.197	0.000982	1.193	0.0009896
1.326	0.00027864	1.3232	0.000285384	1.3196	0.000340844	1.315	0.0004432	1.3105	0.000553265	1.3047	0.000569574	1.198	0.000983556	1.194	0.0009936
1.327	0.00028098	1.3242	0.0002867	1.3206	0.00034202	1.316	0.0004448	1.3115	0.000558163	1.3057	0.000575745	1.199	0.000982444	1.195	0.0009952
1.328	0.00027954	1.3252	0.0002867	1.3216	0.000342216	1.317	0.0004458	1.3125	0.00055898	1.3067	0.000577447	1.2	0.000984667	1.196	0.0009994
1.329	0.00027936	1.3262	0.000285384	1.3226	0.000343392	1.318	0.0004486	1.3135	0.000561837	1.3077	0.000581064	1.201	0.000986222	1.197	0.001
1.33	0.00027936	1.3272	0.0002867	1.3236	0.000344176	1.319	0.0004496	1.3145	0.000565714	1.3087	0.000586809	1.202	0.000989333	1.198	0.001
1.331	0.0002799	1.3282	0.000286324	1.3246	0.00034496	1.32	0.000452	1.3155	0.000568571	1.3097	0.000589574	1.203	0.000991333	1.199	0.00101
1.332	0.0002808	1.3292	0.000288016	1.3256	0.000346528	1.321	0.000454	1.3165	0.000572449	1.3107	0.000592128	1.204	0.000992222	1.2	0.00101
1.333	0.00028062	1.3302	0.000288016	1.3266	0.000346332	1.322	0.0004568	1.3175	0.000574694	1.3117	0.00059766	1.205	0.000994	1.201	0.00101
1.334	0.00028134	1.3312	0.000287828	1.3276	0.000347312	1.323	0.0004578	1.3185	0.000577959	1.3127	0.000600638	1.206	0.000996889	1.202	0.00102
1.335	0.00028008	1.3322	0.000288768	1.3286	0.000347312	1.324	0.000461	1.3195	0.000581633	1.3137	0.000604681	1.207	0.000997333	1.203	0.00102
1.336	0.00028044	1.3332	0.000288768	1.3296	0.000348488	1.325	0.0004614	1.3205	0.00058449	1.3147	0.000609787	1.208	0.001	1.204	0.00102
1.337	0.00028152	1.3342	0.000288956	1.3306	0.000348684	1.326	0.000462	1.3215	0.000588163	1.3157	0.000612979	1.209	0.001	1.205	0.00103
1.338	0.00028134	1.3352	0.00028952	1.3316	0.000350252	1.327	0.0004658	1.3225	0.000591224	1.3167	0.000616383	1.21	0.001	1.206	0.00103
1.339	0.00028188	1.3362	0.00028952	1.3326	0.000351624	1.328	0.000468	1.3235	0.000595306	1.3177	0.000621064	1.211	0.00101	1.207	0.00104
1.34	0.00028152	1.3372	0.000290836	1.3336	0.000353584	1.329	0.0004708	1.3245	0.000599388	1.3187	0.000625319	1.212	0.00101	1.208	0.00104
1.341	0.00028242	1.3382	0.00029046	1.3346	0.000354564	1.33	0.0004716	1.3255	0.000602449	1.3197	0.000629787	1.213	0.00101	1.209	0.00104
1.342	0.00028242	1.3392	0.00028952	1.3356	0.000355544	1.331	0.0004742	1.3265	0.000604082	1.3207	0.000634681	1.214	0.00101	1.21	0.00105
1.343	0.00028314	1.3402	0.000291588	1.3366	0.000356524	1.332	0.0004782	1.3275	0.000610816	1.3217	0.000639574	1.215	0.00101	1.211	0.00105
1.344	0.00028242	1.3412	0.000291776	1.3376	0.00035574	1.333	0.0004796	1.3285	0.000613061	1.3227	0.000642979	1.216	0.00102	1.212	0.00105
1.345	0.00028188	1.3422	0.000291964	1.3386	0.000355152	1.334	0.0004806	1.3295	0.000616531	1.3237	0.000645745	1.217	0.00102	1.213	0.00106
1.346	0.00028314	1.3432	0.000292716	1.3396	0.000358876	1.335	0.000485	1.3305	0.000619796	1.3247	0.000651915	1.218	0.00102	1.214	0.00106
1.347	0.0002826	1.3442	0.000291776	1.3406	0.000358484	1.336	0.0004856	1.3315	0.000624286	1.3257	0.000656596	1.219	0.00102	1.215	0.00107
1.348	0.00028278	1.3452	0.000293468	1.3416	0.000360444	1.337	0.0004886	1.3325	0.000627959	1.3267	0.000662766	1.22	0.00102	1.216	0.00107
1.349	0.00028314	1.3462	0.000292904	1.3426	0.000361228	1.338	0.00049	1.3335	0.000632653	1.3277	0.000665957	1.221	0.00103	1.217	0.00107
1.35	0.00028314	1.3472	0.000292152	1.3436	0.000361228	1.339	0.0004936	1.3345	0.00063551	1.3287	0.000671489	1.222	0.00103	1.218	0.00108
1.351	0.00028512	1.3482	0.000294408	1.3446	0.000364756	1.34	0.000496	1.3355	0.000640408	1.3297	0.000676596	1.223	0.00103	1.219	0.00108
1.352	0.00028512	1.3492	0.00029516	1.3456	0.000364756	1.341	0.0004982	1.3365	0.000643673	1.3307	0.000681489	1.224	0.00103	1.22	0.00108
1.353	0.00028584	1.3502	0.0002961	1.3466	0.00036652	1.342	0.0005016	1.3375	0.000649184	1.3317	0.000687021	1.225	0.00103	1.221	0.00109
1.354	0.00028548	1.3512	0.000295724	1.3476	0.000367696	1.343	0.0005026	1.3385	0.000653469	1.3327	0.000691702	1.226	0.00104	1.222	0.00109
1.355	0.0002844	1.3522	0.00029516	1.3486	0.000366912	1.344	0.0005054	1.3395	0.000657143	1.3337	0.000694894	1.227	0.00104	1.223	0.0011
1.356	0.00028638	1.3532	0.000296288	1.3496	0.000369264	1.345	0.0005094	1.3405	0.000660816	1.3347	0.000702979	1.228	0.00104	1.224	0.0011
1.357	0.00028584	1.3542	0.000296664	1.3506	0.000369656	1.346	0.0005096	1.3415	0.00066449	1.3357	0.000706809	1.229	0.00105	1.225	0.0011
1.358	0.00028638	1.3552	0.000297604	1.3516	0.00037142	1.347	0.000514	1.3425	0.000668163	1.3367	0.000712128	1.23	0.00105	1.226	0.00111
1.359	0.00028674	1.3562	0.000298544	1.3526	0.000373772	1.348	0.0005166	1.3435	0.000674694	1.3377	0.000718723	1.231	0.00105	1.227	0.00111
1.36	0.00028566	1.3572	0.00029704	1.3536	0.000373968	1.349	0.0005196	1.3445	0.000678367	1.3387	0.000722979	1.232	0.00105	1.228	0.00111
1.361	0.00028602	1.3582	0.000298544	1.3546	0.000375536	1.35	0.000522	1.3455	0.000682245	1.3397	0.00073	1.233	0.00105	1.229	0.00112
1.362	0.00028602	1.3592	0.000300236	1.3556	0.000376908	1.351	0.000526	1.3465	0.00068551	1.3407	0.000734255	1.234	0.00106	1.23	0.00112
1.363	0.0002862	1.3602	0.000300236	1.3566	0.000377692	1.352	0.0005282	1.3475	0.000690612	1.3417	0.000740426	1.235	0.00106	1.231	0.00113
1.364	0.00028746	1.3612	0.0003008	1.3576	0.000380044	1.353	0.0005314	1.3485	0.000696735	1.3427	0.000747021	1.236	0.00106	1.232	0.00113
1.365	0.000288	1.3622	0.000301176	1.3586	0.000380828	1.354	0.000534	1.3495	0.000701224	1.3437	0.000751277	1.237	0.00106	1.233	0.00114
1.366	0.00028908	1.3632	0.00030268	1.3596	0.000382984	1.355	0.0005372	1.3505	0.000705102	1.3447	0.000758298	1.238	0.00107	1.234	0.00114
1.367	0.00028926	1.3642	0.000303996	1.3606	0.000384944	1.356	0.000541	1.3515	0.000710816	1.3457	0.00076383	1.239	0.00107	1.235	0.00115
1.368	0.00028836	1.3652	0.000303244	1.3616	0.000384552	1.357	0.000543	1.3525	0.00071551	1.3467	0.000770426	1.24	0.00107	1.236	0.00115
1.369	0.00028944	1.3662	0.000303432	1.3626	0.0003871	1.358	0.000546	1.3535	0.000719184	1.3477	0.000775106	1.241	0.00108	1.237	0.00116
1.37	0.0002898	1.3672	0.00030456	1.3636	0.000388472	1.359	0.000549	1.3545	0.000724694	1.3487	0.000781489	1.242	0.00108	1.238	0.00116
1.371	0.00028908	1.3682	0.000306064	1.3646	0.000390628	1.36	0.0005526	1.3555	0.000729184	1.3497	0.000788936	1.243	0.00108	1.239	0.00116
1.372	0.00029052	1.3692	0.000307568	1.3656	0.000392784	1.361	0.0005566	1.3565	0.000734898	1.3507	0.000794468	1.244	0.00108	1.24	0.00117
1.373	0.00029034	1.3702	0.00030738	1.3666	0.000393568	1.362	0.000559	1.3575	0.000738367	1.3517	0.000800851	1.245	0.00108	1.241	0.00117
1.374	0.00029088	1.3712	0.00030738	1.3676	0.000393568	1.363	0.0005618	1.3585	0.000744082	1.3527	0.000807872	1.246	0.00109	1.242	0.00118
1.375	0.00029178	1.3722	0.000309072	1.3686	0.000395724	1.364	0.0005662	1.3595	0.000750816	1.3537	0.000814255	1.247	0.00109	1.243	0.00118
1.376	0.00029106	1.3732	0.000309072	1.3696	0.000396508	1.365	0.0005676	1.3605	0.000753878	1.3547	0.000821064	1.248	0.0011	1.244	0.00119
1.377	0.00029232	1.3742	0.000310576	1.3706	0.000400036	1.366	0.000572	1.3615	0.000759796	1.3557	0.000828085	1.249	0.0011	1.245	0.00119
1.378	0.0002952	1.3752	0.000313772	1.3716	0.00040278	1.367	0.0005764	1.3625	0.000767347	1.3567	0.00083617	1.25	0.0011	1.246	0.0012
1.379	0.00029538	1.3762	0.000312644	1.3726	0.00040376	1.368	0.000579	1.3635	0.000772449	1.3577	0.00084383	1.251	0.0011	1.247	0.0012
1.38	0.00029448	1.3772	0.000314336	1.3736	0.00040572	1.369	0.0005842	1.3645	0.000778367	1.3587	0.000851064	1.252	0.00111	1.248	0.00121
1.381	0.00029646	1.3782	0.000315088	1.3746	0.000408464	1.37	0.0005878	1.3655	0.000783061	1.3597	0.000859574	1.253	0.00111	1.249	0.00122
1.382	0.00029628	1.3792	0.000316028	1.3756	0.000410816	1.371	0.0005904	1.3665	0.000787143	1.3607	0.000866809	1.254	0.00112	1.25	0.00122
1.383	0.00029736	1.3802	0.000316968	1.3766	0.000411992	1.372	0.000595	1.3675	0.000794694	1.3617	0.00087383	1.255	0.00112	1.251	0.00123
1.384	0.000297	1.3812	0.00031772	1.3776	0.000414344	1.373	0.0005976	1.3685	0.000799592	1.3627	0.000883617	1.256	0.00112	1.252	0.00123
1.385	0.00029736	1.3822	0.000319036	1.3786	0.00041552	1.374	0.0006024	1.3695	0.000806531	1.3637	0.000891489	1.257	0.00112	1.253	0.00124
1.386	0.00029988	1.3832	0.000320728	1.3796	0.00041748	1.375	0.000607	1.3705	0.000811633	1.3647	0.000898936	1.258	0.00113	1.254	0.00124
1.387	0.0002988	1.3842	0.00032148	1.3806	0.000419244	1.376	0.0006088	1.3715	0.000817551	1.3657	0.00090617	1.259	0.00113	1.255	0.00125
1.388	0.00030042	1.3852	0.000322796	1.3816	0.000422576	1.377	0.000615	1.3725	0.000823469	1.3667	0.000916809	1.26	0.00114	1.256	0.00126
1.389	0.00030096	1.3862	0.00032242	1.3826	0.000422968	1.378	0.0006178	1.3735	0.000829796	1.3677	0.000924681	1.261	0.00114	1.257	0.00126
1.39	0.00030366	1.3872	0.000324112	1.3836	0.000426104	1.379	0.0006224	1.3745	0.000836531	1.3687	0.000934043	1.262	0.00114	1.258	0.00127
1.391	0.00030366	1.3882	0.00032618	1.3846	0.000429436	1.38	0.0006274	1.3755	0.000844082	1.3697	0.00094617	1.263	0.00115	1.259	0.00128
1.392	0.00030492	1.3892	0.000326932	1.3856	0.000431592	1.381	0.0006304	1.3765	0.000849388	1.3707	0.000954468	1.264	0.00115	1.26	0.00128
1.393	0.0003051	1.3902	0.000329188	1.3866	0.000433356	1.382	0.0006352	1.3775	0.000856122	1.3717	0.000965745	1.265	0.00115	1.261	0.00129
1.394	0.00030636	1.3912	0.000330128	1.3876	0.000437276	1.383	0.00064	1.3785	0.000863265	1.3727	0.00097766	1.266	0.00116	1.262	0.0013
1.395	0.00030564	1.3922	0.000330316	1.3886	0.00043806	1.384	0.0006436	1.3795	0.000869796	1.3737	0.000986809	1.267	0.00116	1.263	0.0013
1.396	0.0003078	1.3932	0.000333136	1.3896	0.000441392	1.385	0.0006482	1.3805	0.000877143	1.3747	0.00099766	1.268	0.00116	1.264	0.00131
1.397	0.00030834	1.3942	0.000333888	1.3906	0.000443744	1.386	0.0006534	1.3815	0.000884082	1.3757	0.00101	1.269	0.00117	1.265	0.00131
1.398	0.00030924	1.3952	0.000335956	1.3916	0.000445704	1.387	0.0006584	1.3825	0.000891429	1.3767	0.00102	1.27	0.00117	1.266	0.00132
1.399	0.00031104	1.3962	0.000336708	1.3926	0.000449232	1.388	0.0006634	1.3835	0.000899796	1.3777	0.00104	1.271	0.00118	1.267	0.00133
1.4	0.00031032	1.3972	0.000338024	1.3936	0.000450408	1.389	0.0006676	1.3845	0.000906939	1.3787	0.00105	1.272	0.00118	1.268	0.00134
1.401	0.0003123	1.3982	0.000338964	1.3946	0.00045276	1.39	0.0006726	1.3855	0.000914286	1.3797	0.00106	1.273	0.00119	1.269	0.00135
1.402	0.00031374	1.3992	0.000341032	1.3956	0.000457268	1.391	0.000678	1.3865	0.000923061	1.3807	0.00107	1.274	0.00119	1.27	0.00135
1.403	0.00031482	1.4002	0.000341784	1.3966	0.000460404	1.392	0.0006828	1.3875	0.000932245	1.3817	0.00109	1.275	0.00119	1.271	0.00136
1.404	0.00031698	1.4012	0.000345544	1.3976	0.00046354	1.393	0.00069	1.3885	0.000942041	1.3827	0.00111	1.276	0.0012	1.272	0.00137
1.405	0.00031518	1.4022	0.000346484	1.3986	0.000465108	1.394	0.0006946	1.3895	0.000949388	1.3837	0.00112	1.277	0.0012	1.273	0.00138
1.406	0.00031824	1.4032	0.000348176	1.3996	0.00046844	1.395	0.0006998	1.3905	0.000959184	1.3847	0.00114	1.278	0.00121	1.274	0.00138
1.407	0.00032022	1.4042	0.000350056	1.4006	0.000473144	1.396	0.0007046	1.3915	0.000968367	1.3857	0.00115	1.279	0.00121	1.275	0.00139
1.408	0.00032022	1.4052	0.000350996	1.4016	0.000474516	1.397	0.0007096	1.3925	0.000978163	1.3867	0.00117	1.28	0.00121	1.276	0.0014
1.409	0.00032292	1.4062	0.0003525	1.4026	0.000477848	1.398	0.000716	1.3935	0.000988571	1.3877	0.00119	1.281	0.00122	1.277	0.00141
1.41	0.00032382	1.4072	0.000354192	1.4036	0.000481768	1.399	0.0007232	1.3945	0.000999184	1.3887	0.00121	1.282	0.00122	1.278	0.00141
1.411	0.00032436	1.4082	0.000356636	1.4046	0.000485296	1.4	0.0007286	1.3955	0.00101	1.3897	0.00123	1.283	0.00123	1.279	0.00142
1.412	0.00032598	1.4092	0.000359644	1.4056	0.00048902	1.401	0.000736	1.3965	0.00102	1.3907	0.00125	1.284	0.00123	1.28	0.00143
1.413	0.00032652	1.4102	0.000360396	1.4066	0.000491372	1.402	0.0007394	1.3975	0.00103	1.3917	0.00127	1.285	0.00124	1.281	0.00143
1.414	0.00032796	1.4112	0.000361524	1.4076	0.000494312	1.403	0.0007468	1.3985	0.00104	1.3927	0.00129	1.286	0.00124	1.282	0.00144
1.415	0.0003285	1.4122	0.000363404	1.4086	0.000498036	1.404	0.0007544	1.3995	0.00106	1.3937	0.00131	1.287	0.00125	1.283	0.00145
1.416	0.00033192	1.4132	0.000366788	1.4096	0.000503524	1.405	0.0007618	1.4005	0.00107	1.3947	0.00134	1.288	0.00125	1.284	0.00146
1.417	0.000333	1.4142	0.000368856	1.4106	0.000507444	1.406	0.0007672	1.4015	0.00108	1.3957	0.00137	1.289	0.00126	1.285	0.00147
1.418	0.0003357	1.4152	0.000371676	1.4116	0.000511952	1.407	0.000777	1.4025	0.0011	1.3967	0.0014	1.29	0.00126	1.286	0.00147
1.419	0.00033642	1.4162	0.000372804	1.4126	0.000514304	1.408	0.0007834	1.4035	0.00111	1.3977	0.00142	1.291	0.00126	1.287	0.00148
1.42	0.00033876	1.4172	0.000376188	1.4136	0.000519596	1.409	0.0007926	1.4045	0.00113	1.3987	0.00146	1.292	0.00127	1.288	0.00149
1.421	0.00033948	1.4182	0.000377128	1.4146	0.000522536	1.41	0.0007994	1.4055	0.00114	1.3997	0.00149	1.293	0.00128	1.289	0.0015
1.422	0.00034128	1.4192	0.000380324	1.4156	0.000528024	1.411	0.0008064	1.4065	0.00116	1.4007	0.00152	1.294	0.00128	1.29	0.0015
1.423	0.00034308	1.4202	0.000382392	1.4166	0.000533512	1.412	0.0008164	1.4075	0.00117	1.4017	0.00156	1.295	0.00128	1.291	0.00151
1.424	0.0003438	1.4212	0.00038446	1.4176	0.000536648	1.413	0.000825	1.4085	0.00119	1.4027	0.0016	1.296	0.00129	1.292	0.00152
1.425	0.00034632	1.4222	0.000386904	1.4186	0.000541352	1.414	0.0008338	1.4095	0.00121	1.4037	0.00164	1.297	0.00129	1.293	0.00153
1.426	0.00034848	1.4232	0.000390664	1.4196	0.000547428	1.415	0.000846	1.4105	0.00123	1.4047	0.00168	1.298	0.0013	1.294	0.00154
1.427	0.00034956	1.4242	0.000392168	1.4206	0.00055174	1.416	0.0008528	1.4115	0.00125	1.4057	0.00173	1.299	0.00131	1.295	0.00155
1.428	0.00035208	1.4252	0.000396304	1.4216	0.000558404	1.417	0.000866	1.4125	0.00127	1.4067	0.00178	1.3	0.00131	1.296	0.00156
1.429	0.00035514	1.4262	0.000399124	1.4226	0.000564872	1.418	0.0008796	1.4135	0.0013	1.4077	0.00183	1.301	0.00132	1.297	0.00156
1.43	0.00035622	1.4272	0.00040326	1.4236	0.000570556	1.419	0.0008914	1.4145	0.00132	1.4087	0.00188	1.302	0.00132	1.298	0.00157
1.431	0.00035892	1.4282	0.000406644	1.4246	0.000576828	1.42	0.000904	1.4155	0.00134	1.4097	0.00194	1.303	0.00133	1.299	0.00158
1.432	0.00036072	1.4292	0.000408712	1.4256	0.000582904	1.421	0.0009166	1.4165	0.00137	1.4107	0.002	1.304	0.00134	1.3	0.00159
1.433	0.00036324	1.4302	0.000412472	1.4266	0.000590156	1.422	0.00093	1.4175	0.0014	1.4117	0.00206	1.305	0.00134	1.301	0.0016
1.434	0.0003654	1.4312	0.000416044	1.4276	0.000596036	1.423	0.0009458	1.4185	0.00143	1.4127	0.00213	1.306	0.00135	1.302	0.00161
1.435	0.0003672	1.4322	0.000419992	1.4286	0.000602504	1.424	0.0009614	1.4195	0.00146	1.4137	0.0022	1.307	0.00135	1.303	0.00162
1.436	0.0003708	1.4332	0.00042488	1.4296	0.000611324	1.425	0.0009792	1.4205	0.00149	1.4147	0.00228	1.308	0.00136	1.304	0.00163
1.437	0.0003717	1.4342	0.00042864	1.4306	0.00061936	1.426	0.000994	1.4215	0.00153	1.4157	0.00235	1.309	0.00136	1.305	0.00164
1.438	0.00037494	1.4352	0.000432212	1.4316	0.000627004	1.427	0.00101	1.4225	0.00157	1.4167	0.00244	1.31	0.00137	1.306	0.00165
1.439	0.00037818	1.4362	0.000436724	1.4326	0.000637784	1.428	0.00103	1.4235	0.00161	1.4177	0.00253	1.311	0.00138	1.307	0.00167
1.44	0.00037998	1.4372	0.000439732	1.4336	0.000645624	1.429	0.00105	1.4245	0.00165	1.4187	0.00262	1.312	0.00139	1.308	0.00168
1.441	0.00038394	1.4382	0.00044556	1.4346	0.000655816	1.43	0.00108	1.4255	0.00169	1.4197	0.00272	1.313	0.00139	1.309	0.00169
1.442	0.00038844	1.4392	0.000451952	1.4356	0.000667184	1.431	0.0011	1.4265	0.00174	1.4207	0.00282	1.314	0.0014	1.31	0.0017
1.443	0.00039078	1.4402	0.000457216	1.4366	0.00067718	1.432	0.00112	1.4275	0.00179	1.4217	0.00293	1.315	0.0014	1.311	0.00171
1.444	0.00039366	1.4412	0.000463984	1.4376	0.000689136	1.433	0.00115	1.4285	0.00185	1.4227	0.00304	1.316	0.00141	1.312	0.00172
1.445	0.000396	1.4422	0.000468684	1.4386	0.0007007	1.434	0.00117	1.4295	0.0019	1.4237	0.00315	1.317	0.00142	1.313	0.00173
1.446	0.00039924	1.4432	0.0004747	1.4396	0.000713048	1.435	0.0012	1.4305	0.00196	1.4247	0.00328	1.318	0.00143	1.314	0.00174
1.447	0.0004041	1.4442	0.000481844	1.4406	0.000727356	1.436	0.00123	1.4315	0.00202	1.4257	0.00342	1.319	0.00143	1.315	0.00175
1.448	0.00040734	1.4452	0.000488424	1.4416	0.000741076	1.437	0.00127	1.4325	0.00208	1.4267	0.00356	1.32	0.00144	1.316	0.00177
1.449	0.00041184	1.4462	0.000494816	1.4426	0.000756756	1.438	0.0013	1.4335	0.00215	1.4277	0.0037	1.321	0.00145	1.317	0.00178
1.45	0.0004158	1.4472	0.000504028	1.4436	0.000771848	1.439	0.00134	1.4345	0.00223	1.4287	0.00386	1.322	0.00145	1.318	0.00179
1.451	0.00041922	1.4482	0.000512112	1.4446	0.000788704	1.44	0.00138	1.4355	0.00231	1.4297	0.00402	1.323	0.00146	1.319	0.0018
1.452	0.00042516	1.4492	0.000521136	1.4456	0.00080654	1.441	0.00142	1.4365	0.00239	1.4307	0.00419	1.324	0.00147	1.32	0.00182
1.453	0.00042894	1.4502	0.000529784	1.4466	0.000823396	1.442	0.00146	1.4375	0.00247	1.4317	0.00437	1.325	0.00148	1.321	0.00183
1.454	0.00043452	1.4512	0.000540312	1.4476	0.000845936	1.443	0.00151	1.4385	0.00257	1.4327	0.00456	1.326	0.00148	1.322	0.00184
1.455	0.00043974	1.4522	0.000553284	1.4486	0.000868084	1.444	0.00156	1.4395	0.00266	1.4337	0.00476	1.327	0.00149	1.323	0.00186
1.456	0.00044586	1.4532	0.000563812	1.4496	0.000891408	1.445	0.00161	1.4405	0.00276	1.4347	0.00497	1.328	0.0015	1.324	0.00187
1.457	0.00045036	1.4542	0.000575844	1.4506	0.000916104	1.446	0.00167	1.4415	0.00287	1.4357	0.00518	1.329	0.00151	1.325	0.00189
1.458	0.00045828	1.4552	0.000589004	1.4516	0.00094374	1.447	0.00172	1.4425	0.00297	1.4367	0.00541	1.33	0.00151	1.326	0.0019
1.459	0.00046368	1.4562	0.000601036	1.4526	0.000972552	1.448	0.00178	1.4435	0.00309	1.4377	0.00564	1.331	0.00152	1.327	0.00192
1.46	0.00047034	1.4572	0.000616076	1.4536	0.001	1.449	0.00185	1.4445	0.00321	1.4387	0.00588	1.332	0.00153	1.328	0.00193
1.461	0.00047862	1.4582	0.00063074	1.4546	0.00103	1.45	0.00192	1.4455	0.00334	1.4397	0.00614	1.333	0.00154	1.329	0.00195
1.462	0.00048618	1.4592	0.000647472	1.4556	0.00107	1.451	0.00199	1.4465	0.00348	1.4407	0.0064	1.334	0.00155	1.33	0.00196
1.463	0.00049554	1.4602	0.000664956	1.4566	0.0011	1.452	0.00207	1.4475	0.00362	1.4417	0.00669	1.335	0.00156	1.331	0.00197
1.464	0.00050292	1.4612	0.000681876	1.4576	0.00114	1.453	0.00215	1.4485	0.00377	1.4427	0.00697	1.336	0.00157	1.332	0.00199
1.465	0.0005121	1.4622	0.000701992	1.4586	0.00118	1.454	0.00224	1.4495	0.00393	1.4437	0.00727	1.337	0.00158	1.333	0.002
1.466	0.00052218	1.4632	0.00072286	1.4596	0.00123	1.455	0.00232	1.4505	0.00409	1.4447	0.00759	1.338	0.00159	1.334	0.00202
1.467	0.00053226	1.4642	0.000745044	1.4606	0.00127	1.456	0.00242	1.4515	0.00426	1.4457	0.00791	1.339	0.0016	1.335	0.00203
1.468	0.00054486	1.4652	0.000768732	1.4616	0.00132	1.457	0.00252	1.4525	0.00445	1.4467	0.00823	1.34	0.00161	1.336	0.00205
1.469	0.00055638	1.4662	0.000791668	1.4626	0.00137	1.458	0.00262	1.4535	0.00463	1.4477	0.00859	1.341	0.00162	1.337	0.00207
1.47	0.0005688	1.4672	0.000819116	1.4636	0.00143	1.459	0.00273	1.4545	0.00483	1.4487	0.00895	1.342	0.00163	1.338	0.00209
1.471	0.00058266	1.4682	0.000848256	1.4646	0.00149	1.46	0.00285	1.4555	0.00504	1.4497	0.00933	1.343	0.00163	1.339	0.00211
1.472	0.00059526	1.4692	0.000878148	1.4656	0.00155	1.461	0.00296	1.4565	0.00525	1.4507	0.00972	1.344	0.00164	1.34	0.00213
1.473	0.00061092	1.4702	0.000912364	1.4666	0.00162	1.462	0.00309	1.4575	0.00547	1.4517	0.01012	1.345	0.00165	1.341	0.00215
1.474	0.00062766	1.4712	0.00094846	1.4676	0.00169	1.463	0.00323	1.4585	0.0057	1.4527	0.01054	1.346	0.00167	1.342	0.00217
1.475	0.00064386	1.4722	0.00098512	1.4686	0.00176	1.464	0.00336	1.4595	0.00594	1.4537	0.01097	1.347	0.00168	1.343	0.00219
1.476	0.00066312	1.4732	0.00102	1.4696	0.00184	1.465	0.00351	1.4605	0.00619	1.4547	0.01143	1.348	0.00169	1.344	0.00221
1.477	0.00068076	1.4742	0.00107	1.4706	0.00192	1.466	0.00366	1.4615	0.00646	1.4557	0.01188	1.349	0.0017	1.345	0.00223
1.478	0.00070182	1.4752	0.00111	1.4716	0.00201	1.467	0.00382	1.4625	0.00672	1.4567	0.01235	1.35	0.00171	1.346	0.00226
1.479	0.00072432	1.4762	0.00116	1.4726	0.0021	1.468	0.00399	1.4635	0.00701	1.4577	0.01284	1.351	0.00173	1.347	0.00228
1.48	0.00074772	1.4772	0.00121	1.4736	0.0022	1.469	0.00417	1.4645	0.0073	1.4587	0.01334	1.352	0.00174	1.348	0.00231
1.481	0.00077328	1.4782	0.00126	1.4746	0.0023	1.47	0.00435	1.4655	0.0076	1.4597	0.01386	1.353	0.00175	1.349	0.00233
1.482	0.0008001	1.4792	0.00132	1.4756	0.0024	1.471	0.00454	1.4665	0.0079	1.4607	0.0144	1.354	0.00176	1.35	0.00236
1.483	0.00082728	1.4802	0.00138	1.4766	0.00251	1.472	0.00474	1.4675	0.00822	1.4617	0.01493	1.355	0.00178	1.351	0.00239
1.484	0.00085932	1.4812	0.00144	1.4776	0.00263	1.473	0.00495	1.4685	0.00856	1.4627	0.01549	1.356	0.00179	1.352	0.00241
1.485	0.00088992	1.4822	0.00151	1.4786	0.00275	1.474	0.00516	1.4695	0.0089	1.4637	0.01607	1.357	0.0018	1.353	0.00244
1.486	0.00092646	1.4832	0.00158	1.4796	0.00287	1.475	0.00539	1.4705	0.00926	1.4647	0.01667	1.358	0.00182	1.354	0.00247
1.487	0.00096534	1.4842	0.00166	1.4806	0.003	1.476	0.00561	1.4715	0.00963	1.4657	0.01727	1.359	0.00184	1.355	0.0025
1.488	0.001	1.4852	0.00173	1.4816	0.00314	1.477	0.00586	1.4725	0.01001	1.4667	0.01789	1.36	0.00185	1.356	0.00253
1.489	0.00104	1.4862	0.00181	1.4826	0.00329	1.478	0.00611	1.4735	0.01041	1.4677	0.01852	1.361	0.00187	1.357	0.00257
1.49	0.00109	1.4872	0.0019	1.4836	0.00344	1.479	0.00637	1.4745	0.01081	1.4687	0.01917	1.362	0.00188	1.358	0.0026
1.491	0.00113	1.4882	0.00199	1.4846	0.0036	1.48	0.00663	1.4755	0.01123	1.4697	0.01983	1.363	0.0019	1.359	0.00264
1.492	0.00118	1.4892	0.00209	1.4856	0.00377	1.481	0.00691	1.4765	0.01165	1.4707	0.02049	1.364	0.00192	1.36	0.00268
1.493	0.00124	1.4902	0.00219	1.4866	0.00394	1.482	0.0072	1.4775	0.01209	1.4717	0.02117	1.365	0.00193	1.361	0.00272
1.494	0.00129	1.4912	0.0023	1.4876	0.00412	1.483	0.00749	1.4785	0.01254	1.4727	0.02187	1.366	0.00195	1.362	0.00275
1.495	0.00135	1.4922	0.00241	1.4886	0.00431	1.484	0.00778	1.4795	0.013	1.4737	0.02257	1.367	0.00197	1.363	0.0028
1.496	0.00141	1.4932	0.00252	1.4896	0.0045	1.485	0.0081	1.4805	0.01348	1.4747	0.0233	1.368	0.00199	1.364	0.00284
1.497	0.00148	1.4942	0.00264	1.4906	0.00471	1.486	0.00843	1.4815	0.01396	1.4757	0.02404	1.369	0.00201	1.365	0.00288
1.498	0.00155	1.4952	0.00276	1.4916	0.00492	1.487	0.00876	1.4825	0.01446	1.4767	0.02477	1.37	0.00204	1.366	0.00293
1.499	0.00162	1.4962	0.00289	1.4926	0.00513	1.488	0.00911	1.4835	0.01496	1.4777	0.02553	1.371	0.00206	1.367	0.00299
1.5	0.0017	1.4972	0.00303	1.4936	0.00536	1.489	0.00947	1.4845	0.0155	1.4787	0.0263	1.372	0.00208	1.368	0.00304
1.501	0.00177	1.4982	0.00317	1.4946	0.00558	1.49	0.00983	1.4855	0.01604	1.4797	0.02709	1.373	0.00211	1.369	0.00309
1.502	0.00186	1.4992	0.00332	1.4956	0.00583	1.491	0.01021	1.4865	0.01658	1.4807	0.02787	1.374	0.00213	1.37	0.00315
1.503	0.00195	1.5002	0.00347	1.4966	0.00608	1.492	0.01059	1.4875	0.01713	1.4817	0.02868	1.375	0.00216	1.371	0.00321
1.504	0.00204	1.5012	0.00363	1.4976	0.00633	1.493	0.01099	1.4885	0.0177	1.4827	0.02949	1.376	0.0022	1.372	0.00328
1.505	0.00213	1.5022	0.0038	1.4986	0.0066	1.494	0.01139	1.4895	0.01827	1.4837	0.03032	1.377	0.00222	1.373	0.00334
1.506	0.00223	1.5032	0.00398	1.4996	0.00687	1.495	0.0118	1.4905	0.01887	1.4847	0.03117	1.378	0.00226	1.374	0.00341
1.507	0.00233	1.5042	0.00415	1.5006	0.00715	1.496	0.01223	1.4915	0.01946	1.4857	0.03202	1.379	0.00229	1.375	0.00349
1.508	0.00244	1.5052	0.00434	1.5016	0.00743	1.497	0.01266	1.4925	0.02007	1.4867	0.03289	1.38	0.00233	1.376	0.00357
1.509	0.00255	1.5062	0.00453	1.5026	0.00772	1.498	0.01311	1.4935	0.02069	1.4877	0.03377	1.381	0.00236	1.377	0.00365
1.51	0.00266	1.5072	0.00473	1.5036	0.00803	1.499	0.01356	1.4945	0.02133	1.4887	0.03466	1.382	0.0024	1.378	0.00375
1.511	0.00278	1.5082	0.00493	1.5046	0.00834	1.5	0.01402	1.4955	0.02198	1.4897	0.03553	1.383	0.00245	1.379	0.00384
1.512	0.00291	1.5092	0.00514	1.5056	0.00866	1.501	0.01449	1.4965	0.02263	1.4907	0.03645	1.384	0.00249	1.38	0.00394
1.513	0.00304	1.5102	0.00535	1.5066	0.00899	1.502	0.01498	1.4975	0.02331	1.4917	0.03736	1.385	0.00254	1.381	0.00405
1.514	0.00318	1.5112	0.00558	1.5076	0.00933	1.503	0.01549	1.4985	0.02396	1.4927	0.03828	1.386	0.00258	1.382	0.00416
1.515	0.00331	1.5122	0.00581	1.5086	0.00968	1.504	0.01599	1.4995	0.02463	1.4937	0.03919	1.387	0.00264	1.383	0.00428
1.516	0.00346	1.5132	0.00604	1.5096	0.01003	1.505	0.01649	1.5005	0.02533	1.4947	0.04013	1.388	0.00269	1.384	0.0044
1.517	0.00361	1.5142	0.00628	1.5106	0.0104	1.506	0.01701	1.5015	0.02602	1.4957	0.04106	1.389	0.00275	1.385	0.00453
1.518	0.00376	1.5152	0.00653	1.5116	0.01077	1.507	0.01754	1.5025	0.02673	1.4967	0.042	1.39	0.00281	1.386	0.00467
1.519	0.00393	1.5162	0.00679	1.5126	0.01114	1.508	0.01808	1.5035	0.02745	1.4977	0.04296	1.391	0.00288	1.387	0.00482
1.52	0.00409	1.5172	0.00705	1.5136	0.01153	1.509	0.01862	1.5045	0.02818	1.4987	0.04391	1.392	0.00294	1.388	0.00497
1.521	0.00426	1.5182	0.0073	1.5146	0.01192	1.51	0.01917	1.5055	0.02892	1.4997	0.04491	1.393	0.00302	1.389	0.00513
1.522	0.00444	1.5192	0.00758	1.5156	0.01232	1.511	0.01973	1.5065	0.02965	1.5007	0.04589	1.394	0.00309	1.39	0.00531
1.523	0.00461	1.5202	0.00786	1.5166	0.01273	1.512	0.0203	1.5075	0.03041	1.5017	0.04689	1.395	0.00317	1.391	0.00548
1.524	0.0048	1.5212	0.00814	1.5176	0.01315	1.513	0.02088	1.5085	0.03116	1.5027	0.04787	1.396	0.00325	1.392	0.00568
1.525	0.00498	1.5222	0.00844	1.5186	0.01357	1.514	0.02146	1.5095	0.03194	1.5037	0.04887	1.397	0.00334	1.393	0.00588
1.526	0.00518	1.5232	0.00874	1.5196	0.014	1.515	0.02206	1.5105	0.03271	1.5047	0.04989	1.398	0.00344	1.394	0.0061
1.527	0.00537	1.5242	0.00905	1.5206	0.01444	1.516	0.02266	1.5115	0.03349	1.5057	0.05091	1.399	0.00354	1.395	0.00632
1.528	0.00558	1.5252	0.00936	1.5216	0.01489	1.517	0.02326	1.5125	0.03429	1.5067	0.05194	1.4	0.00364	1.396	0.00656
1.529	0.00579	1.5262	0.00967	1.5226	0.01535	1.518	0.02386	1.5135	0.03508	1.5077	0.053	1.401	0.00376	1.397	0.00682
1.53	0.006	1.5272	0.01	1.5236	0.01581	1.519	0.02448	1.5145	0.03586	1.5087	0.05402	1.402	0.00388	1.398	0.00709
1.531	0.00622	1.5282	0.01033	1.5246	0.01628	1.52	0.0251	1.5155	0.03667	1.5097	0.05506	1.403	0.00401	1.399	0.00736
1.532	0.00645	1.5292	0.01067	1.5256	0.01675	1.521	0.02574	1.5165	0.03749	1.5107	0.05615	1.404	0.00414	1.4	0.00765
1.533	0.00668	1.5302	0.01101	1.5266	0.01723	1.522	0.02638	1.5175	0.03829	1.5117	0.05723	1.405	0.00428	1.401	0.00796
1.534	0.00689	1.5312	0.01135	1.5276	0.01772	1.523	0.02702	1.5185	0.03912	1.5127	0.05828	1.406	0.00443	1.402	0.00829
1.535	0.00713	1.5322	0.0117	1.5286	0.01821	1.524	0.02766	1.5195	0.03992	1.5137	0.05934	1.407	0.00458	1.403	0.00864
1.536	0.00737	1.5332	0.01206	1.5296	0.0187	1.525	0.02832	1.5205	0.04076	1.5147	0.0604	1.408	0.00475	1.404	0.00901
1.537	0.00762	1.5342	0.01243	1.5306	0.01921	1.526	0.02898	1.5215	0.04159	1.5157	0.06147	1.409	0.00492	1.405	0.00939
1.538	0.00787	1.5352	0.0128	1.5316	0.01972	1.527	0.02964	1.5225	0.04245	1.5167	0.06253	1.41	0.00511	1.406	0.0098
1.539	0.00813	1.5362	0.01316	1.5326	0.02023	1.528	0.0303	1.5235	0.04329	1.5177	0.06362	1.411	0.0053	1.407	0.01022
1.54	0.00839	1.5372	0.01355	1.5336	0.02076	1.529	0.03098	1.5245	0.04414	1.5187	0.0647	1.412	0.0055	1.408	0.01067
1.541	0.00866	1.5382	0.01393	1.5346	0.02127	1.53	0.03166	1.5255	0.04498	1.5197	0.06579	1.413	0.00571	1.409	0.01115
1.542	0.00893	1.5392	0.01433	1.5356	0.02181	1.531	0.03236	1.5265	0.04584	1.5207	0.06689	1.414	0.00593	1.41	0.01165
1.543	0.0092	1.5402	0.01473	1.5366	0.02234	1.532	0.03304	1.5275	0.04669	1.5217	0.06798	1.415	0.00616	1.411	0.01218
1.544	0.00948	1.5412	0.01513	1.5376	0.02287	1.533	0.03374	1.5285	0.04757	1.5227	0.06906	1.416	0.0064	1.412	0.01274
1.545	0.00977	1.5422	0.01553	1.5386	0.02342	1.534	0.03444	1.5295	0.04845	1.5237	0.07017	1.417	0.00665	1.413	0.01336
1.546	0.01005	1.5432	0.01594	1.5396	0.02395	1.535	0.03512	1.5305	0.04933	1.5247	0.07126	1.418	0.00692	1.414	0.01405
1.547	0.01034	1.5442	0.01635	1.5406	0.02452	1.536	0.03584	1.5315	0.0502	1.5257	0.07234	1.419	0.0072	1.415	0.01483
1.548	0.01063	1.5452	0.01677	1.5416	0.02507	1.537	0.03654	1.5325	0.05108	1.5267	0.07345	1.42	0.00749	1.416	0.01569
1.549	0.01093	1.5462	0.0172	1.5426	0.02562	1.538	0.03726	1.5335	0.05196	1.5277	0.07455	1.421	0.0078	1.417	0.01662
1.55	0.01123	1.5472	0.01763	1.5436	0.02619	1.539	0.03798	1.5345	0.05284	1.5287	0.07566	1.422	0.00811	1.418	0.01762
1.551	0.01154	1.5482	0.01805	1.5446	0.02675	1.54	0.0387	1.5355	0.05373	1.5297	0.07677	1.423	0.00843	1.419	0.01865
1.552	0.01185	1.5492	0.01848	1.5456	0.02732	1.541	0.0394	1.5365	0.05465	1.5307	0.07789	1.424	0.00876	1.42	0.01969
1.553	0.01217	1.5502	0.01891	1.5466	0.02789	1.542	0.04012	1.5375	0.05555	1.5317	0.07902	1.425	0.00912	1.421	0.02072
1.554	0.01248	1.5512	0.01936	1.5476	0.02846	1.543	0.04086	1.5385	0.05643	1.5327	0.08017	1.426	0.0095	1.422	0.02176
1.555	0.0128	1.5522	0.0198	1.5486	0.02905	1.544	0.04158	1.5395	0.05735	1.5337	0.0813	1.427	0.00988	1.423	0.02278
1.556	0.01313	1.5532	0.02025	1.5496	0.02964	1.545	0.04232	1.5405	0.05827	1.5347	0.08238	1.428	0.01029	1.424	0.02376
1.557	0.01346	1.5542	0.0207	1.5506	0.03022	1.546	0.04306	1.5415	0.0592	1.5357	0.08351	1.429	0.01071	1.425	0.02478
1.558	0.0138	1.5552	0.02115	1.5516	0.03081	1.547	0.0438	1.5425	0.06012	1.5367	0.08462	1.43	0.01114	1.426	0.02584
1.559	0.01414	1.5562	0.02162	1.5526	0.03142	1.548	0.04454	1.5435	0.06104	1.5377	0.0857	1.431	0.01159	1.427	0.02692
1.56	0.01448	1.5572	0.02207	1.5536	0.03201	1.549	0.04528	1.5445	0.06194	1.5387	0.08683	1.432	0.01206	1.428	0.028
1.561	0.01482	1.5582	0.02252	1.5546	0.03261	1.55	0.04604	1.5455	0.06286	1.5397	0.08798	1.433	0.01254	1.429	0.0291
1.562	0.01517	1.5592	0.02299	1.5556	0.03322	1.551	0.04678	1.5465	0.06378	1.5407	0.08955	1.434	0.01303	1.43	0.03022
1.563	0.01552	1.5602	0.02346	1.5566	0.03381	1.552	0.04754	1.5475	0.06469	1.5417	0.09077	1.435	0.01355	1.431	0.03136
1.564	0.01587	1.5612	0.02393	1.5576	0.03442	1.553	0.0483	1.5485	0.06561	1.5427	0.09187	1.436	0.01408	1.432	0.03252
1.565	0.01623	1.5622	0.0244	1.5586	0.03503	1.554	0.04912	1.5495	0.06655	1.5437	0.093	1.437	0.01463	1.433	0.0337
1.566	0.01659	1.5632	0.02487	1.5596	0.03563	1.555	0.0499	1.5505	0.06749	1.5447	0.09411	1.438	0.01519	1.434	0.03482
												1.439	0.01576	1.435	0.03594
												1.44	0.01637	1.436	0.03704
												1.441	0.01699	1.437	0.03814
												1.442	0.01763	1.438	0.03926
												1.443	0.01828	1.439	0.0404
												1.444	0.01894	1.44	0.04154
												1.445	0.01962	1.441	0.04272
												1.446	0.02031	1.442	0.0439
												1.447	0.02102	1.443	0.04512
												1.448	0.02174	1.444	0.04634
												1.449	0.02249	1.445	0.04756
												1.45	0.02324	1.446	0.04866
												1.451	0.02402	1.447	0.04976
												1.452	0.0248	1.448	0.05102
												1.453	0.02562	1.449	0.05232
												1.454	0.02644	1.45	0.05362
												1.455	0.02729	1.451	0.0549
												1.456	0.02813	1.452	0.05624
												1.457	0.029	1.453	0.05756
												1.458	0.02987	1.454	0.05886
												1.459	0.03076	1.455	0.06014
												1.46	0.03164	1.456	0.0615
												1.461	0.03258	1.457	0.0629
												1.462	0.03349	1.458	0.06424
												1.463	0.03444	1.459	0.06562
												1.464	0.03542	1.46	0.067
												1.465	0.03638	1.461	0.0684
												1.466	0.03736	1.462	0.06982
												1.467	0.03836	1.463	0.0712
												1.468	0.03933	1.464	0.07262
												1.469	0.04036	1.465	0.07402
												1.47	0.04138	1.466	0.07544
												1.471	0.04242	1.467	0.07684
												1.472	0.04344	1.468	0.07828
												1.473	0.04449	1.469	0.0797
												1.474	0.04556	1.47	0.08116
												1.475	0.04662	1.471	0.08256
												1.476	0.04771	1.472	0.08402
												1.477	0.0488	1.473	0.08546
												1.478	0.04989	1.474	0.0869
												1.479	0.05102	1.475	0.08838
												1.48	0.05216	1.476	0.08984
												1.481	0.05327	1.477	0.09126
												1.482	0.05442	1.478	0.09274
												1.483	0.05558	1.479	0.09406
												1.484	0.05673	1.48	0.09548
												1.485	0.05791	1.481	0.09694
												1.486	0.05907	1.482	0.09828
												1.487	0.06024	1.483	0.09968
												1.488	0.0614	1.484	0.10106

## Sheet: Fig. 3b,c
Fig. 3b				Fig. 3c
Temperature	Mean	Standard Deviation		Temperature	Mean	Standard Deviation
20	93.6533	5.7735		20	-5.016	0.09
30	85.6733	5.7735		30	-4.91515	0.07485
40	81.1533	5.7735		40	-4.78077	0.00067
50	74.4933	5.7735		50	-4.48688	0.11178
60	67.9333	5.7735		60	-4.01194	0.05243
70	65.2433	5.7735		70	-3.61641	0.14998
80	56.55	5.19615		80	-3.14911	0.15229
90	48.4733	5.7735

## Sheet: Fig. 3d
Temperature (℃）	25												90
Applied potential (V vs.RHE)	1.45		1.5		1.55		1.6		1.65				1.3		1.35		1.4		1.45		1.5
	Z'	-Z'‘	Z'	-Z'‘	Z'	-Z'‘	Z'	-Z'‘	Z'	-Z'‘			Z'	-Z'‘	Z'	-Z'‘	Z'	-Z'‘	Z'	-Z'‘	Z'	-Z'‘
	2.554	-1.098	2.581	-1.073	2.592	-1.084	2.6	-1.065	2.611	-1.071			1.675	-0.6518	1.647	-0.6681	1.632	-0.6844	1.601	-0.7084	1.59	-0.7271
	2.52	-0.8971	2.55	-0.8843	2.559	-0.8855	2.563	-0.8888	2.579	-0.8784			1.665	-0.5198	1.637	-0.5339	1.616	-0.5505	1.587	-0.5757	1.576	-0.5909
	2.485	-0.7437	2.518	-0.7252	2.53	-0.7258	2.543	-0.7115	2.551	-0.7286			1.665	-0.4052	1.63	-0.4233	1.617	-0.4387	1.57	-0.4701	1.561	-0.4818
	2.481	-0.5937	2.499	-0.5992	2.505	-0.5961	2.522	-0.5889	2.541	-0.5774			1.656	-0.313	1.628	-0.3355	1.605	-0.3378	1.566	-0.3729	1.555	-0.3916
	2.484	-0.4847	2.505	-0.4838	2.5	-0.4719	2.517	-0.4692	2.533	-0.4681			1.663	-0.2361	1.637	-0.2468	1.602	-0.2572	1.574	-0.2917	1.551	-0.2999
	2.47	-0.3965	2.489	-0.3807	2.496	-0.3836	2.526	-0.3948	2.516	-0.3761			1.666	-0.1669	1.637	-0.1796	1.61	-0.1911	1.564	-0.2338	1.555	-0.2518
	2.41	-0.1285	2.478	-0.3048	2.501	-0.3009	2.51	-0.2979	2.523	-0.2868			1.675	-0.1115	1.64	-0.1265	1.621	-0.1332	1.565	-0.1658	1.552	-0.1926
	2.411	-0.09211	2.432	-0.09872	2.495	-0.224	2.507	-0.2379	2.512	-0.2236			1.688	-0.05886	1.653	-0.07408	1.625	-0.07859	1.567	-0.1209	1.556	-0.1452
	2.423	-0.0599	2.44	-0.05813	2.45	-0.05754	2.515	-0.1732	2.528	-0.1679			1.698	-0.013	1.666	-0.03354	1.634	-0.03421	1.573	-0.07457	1.558	-0.1039
	2.422	-0.0254	2.438	-0.02422	2.455	-0.0159	2.517	-0.1169	2.528	-0.1104			1.718	0.02427	1.684	0.00488	1.643	0.00711	1.584	-0.04155	1.567	-0.06279
	2.433	0.00294	2.451	0.01271	2.473	0.00637	2.521	-0.07172	2.54	-0.06977			1.736	0.05637	1.695	0.03957	1.656	0.04572	1.59	-0.00502	1.575	-0.03113
	2.439	0.03673	2.46	0.03785	2.478	0.03038	2.526	-0.03106	2.541	-0.02553			1.754	0.09026	1.711	0.07305	1.663	0.08257	1.596	0.0277	1.579	-0.00431
	2.447	0.05609	2.466	0.05644	2.478	0.06036	2.534	0.01024	2.546	0.01565			1.78	0.1177	1.726	0.1014	1.685	0.1117	1.605	0.05921	1.581	0.03022
	2.449	0.09207	2.485	0.09076	2.496	0.09736	2.546	0.04701	2.559	0.04922			1.798	0.1472	1.748	0.1289	1.7	0.1542	1.619	0.09078	1.595	0.05459
	2.47	0.1146	2.494	0.1174	2.503	0.1103	2.552	0.08172	2.566	0.0917			1.822	0.1658	1.771	0.1546	1.722	0.1847	1.63	0.1185	1.606	0.07843
	2.481	0.1448	2.503	0.1464	2.517	0.1451	2.569	0.1174	2.585	0.1297			1.851	0.1886	1.795	0.1784	1.747	0.2175	1.643	0.1493	1.616	0.1019
	2.502	0.1658	2.516	0.1674	2.574	0.1444	2.584	0.1532	2.599	0.1611			1.876	0.2088	1.822	0.1988	1.773	0.2493	1.656	0.1806	1.626	0.1282
	2.514	0.1997	2.559	0.1825	2.583	0.182	2.6	0.1917	2.612	0.1999			1.903	0.227	1.852	0.2244	1.806	0.2807	1.672	0.2113	1.641	0.1558
	2.564	0.2118	2.587	0.2146	2.595	0.2258	2.621	0.2324	2.633	0.2424			1.935	0.2444	1.881	0.2445	1.839	0.3133	1.692	0.2443	1.657	0.1825
	2.584	0.2523	2.611	0.2538	2.628	0.2655	2.639	0.2736	2.655	0.2846			1.964	0.2603	1.91	0.2601	1.879	0.3473	1.714	0.2826	1.672	0.2098
	2.607	0.2918	2.633	0.3013	2.642	0.2993	2.669	0.3195	2.677	0.3315			1.994	0.2752	1.939	0.2773	1.92	0.3772	1.736	0.3263	1.686	0.2401
	2.632	0.3399	2.656	0.3454	2.672	0.3553	2.688	0.3669	2.707	0.3906			2.026	0.2973	1.977	0.3012	1.961	0.4152	1.766	0.3673	1.709	0.276
	2.655	0.3994	2.679	0.4029	2.696	0.4152	2.715	0.4284	2.74	0.4514			2.06	0.314	2.013	0.3206	2.009	0.4524	1.797	0.4148	1.729	0.3146
	2.688	0.4526	2.71	0.4642	2.726	0.4824	2.749	0.4947	2.77	0.5237			2.091	0.3355	2.051	0.3451	2.062	0.4872	1.834	0.4706	1.752	0.3613
	2.726	0.5218	2.742	0.5304	2.77	0.5517	2.782	0.5695	2.799	0.5997			2.129	0.3574	2.089	0.3709	2.121	0.5301	1.869	0.528	1.781	0.4137
	2.761	0.5971	2.784	0.6073	2.802	0.6269	2.823	0.6539	2.84	0.688			2.192	0.3823	2.158	0.3922	2.206	0.5709	1.944	0.5963	1.835	0.4678
	2.804	0.6818	2.823	0.6931	2.84	0.7169	2.865	0.7495	2.884	0.7928			2.229	0.4111	2.199	0.419	2.273	0.6165	1.994	0.6738	1.868	0.5351
	2.853	0.7827	2.874	0.8015	2.895	0.8286	2.916	0.8652	2.939	0.9194			2.271	0.4444	2.246	0.453	2.344	0.6645	2.057	0.7613	1.905	0.6171
	2.905	0.8971	2.928	0.9217	2.947	0.9529	2.973	0.9999	2.993	1.06			2.313	0.4822	2.292	0.4889	2.419	0.7179	2.123	0.8578	1.949	0.7112
	2.97	1.038	2.992	1.066	3.009	1.103	3.038	1.156	3.059	1.232			2.362	0.5255	2.342	0.5286	2.502	0.7754	2.208	0.9685	1.999	0.8225
	3.031	1.185	3.054	1.215	3.078	1.263	3.105	1.328	3.126	1.417			2.407	0.5724	2.393	0.5729	2.584	0.833	2.294	1.083	2.053	0.9392
	3.115	1.38	3.143	1.42	3.16	1.473	3.19	1.551	3.214	1.663			2.46	0.6294	2.451	0.6252	2.679	0.9062	2.404	1.221	2.119	1.095
	3.205	1.579	3.222	1.624	3.248	1.697	3.278	1.787	3.307	1.92			2.515	0.6891	2.511	0.6806	2.775	0.9776	2.52	1.361	2.184	1.259
	3.313	1.835	3.335	1.89	3.36	1.973	3.395	2.089	3.428	2.251			2.574	0.7648	2.572	0.7492	2.883	1.061	2.663	1.531	2.291	1.462
	3.42	2.11	3.452	2.172	3.473	2.272	3.517	2.405	3.552	2.598			2.635	0.8408	2.642	0.8194	2.984	1.148	2.812	1.697	2.403	1.68
	3.553	2.412	3.579	2.494	3.608	2.618	3.657	2.775	3.701	3.007			2.697	0.9291	2.707	0.8996	3.098	1.246	2.979	1.883	2.547	1.922
	3.725	2.847	3.751	2.954	3.813	3.106	3.866	3.296	3.919	3.584			2.78	1.043	2.793	1.004	3.245	1.369	3.217	2.113	2.768	2.253
	3.92	3.189	3.956	3.317	4.015	3.497	4.09	3.723	4.148	4.056			2.869	1.129	2.89	1.074	3.387	1.453	3.452	2.293	3.003	2.514
	4.134	3.696	4.156	3.871	4.226	4.063	4.323	4.35	4.413	4.749			2.953	1.28	2.979	1.207	3.531	1.614	3.7	2.538	3.29	2.887
	4.429	4.47	4.481	4.681	4.567	4.951	4.723	5.285	4.832	5.796			3.071	1.5	3.106	1.409	3.73	1.834	4.086	2.87	3.737	3.381
	4.642	4.973	4.675	5.195	4.817	5.512	4.992	5.89	5.132	6.472			3.143	1.645	3.184	1.533	3.843	1.976	4.33	3.077	4.059	3.669
	4.96	5.775	5.029	6.054	5.201	6.425	5.445	6.874	5.622	7.543			3.255	1.876	3.302	1.736	4.036	2.204	4.71	3.387	4.586	4.096
	5.308	6.653	5.416	7.021	5.669	7.454	5.992	7.964	6.209	8.763			3.369	2.137	3.427	1.965	4.235	2.455	5.144	3.69	5.191	4.485
	5.77	7.728	5.867	8.136	6.229	8.663	6.666	9.23	6.944	10.15			3.485	2.44	3.567	2.235	4.465	2.742	5.64	4.015	5.898	4.852
	6.238	8.951	6.412	9.454	6.897	10.05	7.508	10.65	7.857	11.74			3.625	2.797	3.707	2.535	4.717	3.076	6.181	4.354	6.693	5.155
	6.821	10.34	7.106	10.96	7.768	11.64	8.534	12.25	8.972	13.54			3.777	3.225	3.889	2.9	5.011	3.47	6.806	4.68	7.561	5.379
	7.484	12	7.868	12.71	8.802	13.38	9.824	14.03	10.36	15.51			3.948	3.722	4.085	3.332	5.356	3.903	7.506	4.974	8.479	5.504
	8.284	13.89	8.818	14.75	10.11	15.46	11.38	15.97	12.05	17.69			4.138	4.32	4.306	3.839	5.734	4.413	8.27	5.255	9.422	5.528
	9.224	16.1	9.994	17.06	11.76	17.64	13.37	18.04	14.17	20.04			4.364	5.022	4.587	4.419	6.202	4.978	9.136	5.434	10.36	5.426
	10.3	18.65	11.39	19.78	13.73	20.11	15.71	20.27	16.7	22.58			4.605	5.867	4.902	5.117	6.742	5.622	10.05	5.59	11.26	5.272
	11.54	21.58	13.09	22.83	16.11	22.78	18.43	22.47	19.68	25.2			4.875	6.865	5.275	5.928	7.387	6.352	10.96	5.646	12.09	5.004
	12.98	25.06	15.1	26.27	19.02	25.58	21.69	24.66	23.24	27.77			5.183	8.037	5.723	6.887	8.148	7.137	11.9	5.626	12.84	4.697
	14.59	29	17.74	30.18	22.52	28.34	25.37	26.69	27.32	30.21			5.559	9.439	6.28	7.987	9.069	7.993	12.78	5.493	13.54	4.368
	16.55	33.53	20.77	34.44	26.66	31.1	29.62	28.53	31.95	32.59			6	11.13	6.996	9.279	10.23	8.882	13.68	5.27	14.2	4.034
	18.9	39.05	24.55	39.31	31.32	33.97	34.19	30.06	37.18	34.65			6.556	13.17	7.905	10.79	11.62	9.807	14.54	4.958	14.74	3.64
	21.63	44.98	29	44.33	36.51	35.93	38.87	31.03	42.54	36.15			7.252	15.38	9.027	12.34	13.18	10.6	15.27	4.592	15.21	3.279
	24.77	52.65	34.67	50.23	42.56	38.07	44.16	31.84	48.71	37.39			8.109	18.35	10.54	14.25	15.09	11.27	16	4.189	15.66	2.907
	28.33	60.54	41.02	55.74	48.45	39.21	49.11	31.84	54.72	37.85			9.245	21.48	12.34	16.04	17.07	11.63	16.59	3.744	16.03	2.613
	32.6	72.59	49.54	63.29	56.08	40.63	55.23	31.92	62	38.06			10.63	26.19	14.98	18.5	19.28	11.58	17.13	3.243	16.39	2.283
	38.13	83.25	58.78	68.57	62.33	40.3	59.97	30.86	67.89	37.3			12.58	30.31	17.77	20.13	21.66	11.54	17.45	2.797	16.63	2.01
	44.94	95.49	69.58	73.26	68.56	39.14	64.53	29.48	73.47	35.27			15.31	35.08	21.13	21.42	23.67	10.81	17.78	2.364	16.89	1.69

## Sheet: Fig. 3e
Temperature (℃）	25								90
Applied potential (V vs.RHE)	1.45		1.5	1.55	1.6	1.65				1.3	1.35	1.4	1.45	1.5
	log(Frequency)	-Phase angle	-Phase angle	-Phase angle	-Phase angle	-Phase angle			Z'	-Z'‘	Z'	Z'	Z'	Z'
	4.99978	-23.3	-22.6	-22.7	-22.3	-22.3			4.99978	-21.3	-22.1	-22.8	-23.9	-24.6
	4.91656	-19.6	-19.1	-19.1	-19.1	-18.8			4.91656	-17.3	-18.1	-18.8	-19.9	-20.6
	4.83327	-16.7	-16.1	-16	-15.6	-15.9			4.83327	-13.7	-14.6	-15.2	-16.7	-17.2
	4.75012	-13.5	-13.5	-13.4	-13.1	-12.8			4.75012	-10.7	-11.6	-11.9	-13.4	-14.1
	4.66689	-11	-10.9	-10.7	-10.6	-10.5			4.66689	-8.1	-8.6	-9.1	-10.5	-10.9
	4.58354	-9.1	-8.7	-8.7	-8.9	-8.5			4.58354	-5.7	-6.3	-6.8	-8.5	-9.2
	4.50024	-3.1	-7	-6.9	-6.8	-6.5			4.50024	-3.8	-4.4	-4.7	-6	-7.1
	4.41697	-2.2	-2.3	-5.1	-5.4	-5.1			4.41697	-2	-2.6	-2.8	-4.4	-5.3
	4.33304	-1.4	-1.4	-1.3	-3.9	-3.8			4.33304	-0.4	-1.2	-1.2	-2.7	-3.8
	4.24969	-0.6	-0.6	-0.4	-2.7	-2.5			4.24969	0.8	0.2	0.2	-1.5	-2.3
	4.16732	0.1	0.3	0.1	-1.6	-1.6			4.16732	1.9	1.3	1.6	-0.2	-1.1
	4.08314	0.9	0.9	0.7	-0.7	-0.6			4.08314	2.9	2.4	2.8	1	-0.2
	4.00043	1.3	1.3	1.4	0.2	0.4			4.00043	3.8	3.4	3.8	2.1	1.1
	3.91656	2.2	2.1	2.2	1.1	1.1			3.91656	4.7	4.2	5.2	3.2	2
	3.83327	2.7	2.7	2.5	1.8	2			3.83327	5.2	5	6.1	4.2	2.8
	3.75012	3.3	3.3	3.3	2.6	2.9			3.75012	5.8	5.7	7.1	5.2	3.6
	3.6668	3.8	3.8	3.2	3.4	3.5			3.6668	6.4	6.2	8	6.2	4.5
	3.58354	4.5	4.1	4	4.2	4.4			3.58354	6.8	6.9	8.8	7.2	5.4
	3.50024	4.7	4.7	5	5.1	5.3			3.50024	7.2	7.4	9.7	8.2	6.3
	3.41697	5.6	5.6	5.8	5.9	6.1			3.41697	7.6	7.8	10.5	9.4	7.2
	3.33304	6.4	6.5	6.5	6.8	7.1			3.33304	7.9	8.1	11.1	10.6	8.1
	3.24969	7.4	7.4	7.6	7.8	8.2			3.24969	8.3	8.7	12	11.8	9.2
	3.16732	8.6	8.6	8.8	9	9.4			3.16732	8.7	9	12.7	13	10.3
	3.08314	9.6	9.7	10	10.2	10.7			3.08314	9.1	9.6	13.3	14.4	11.7
	3.00043	10.8	10.9	11.3	11.6	12.1			3.00043	9.5	10.1	14	15.8	13.1
	2.91656	12.2	12.3	12.6	13	13.6			2.91656	9.9	10.3	14.5	17.1	14.3
	2.8348	13.7	13.8	14.2	14.7	15.4			2.8348	10.5	10.8	15.2	18.7	16
	2.74935	15.3	15.6	16	16.5	17.4			2.74935	11.1	11.4	15.8	20.3	17.9
	2.66642	17.2	17.5	17.9	18.6	19.5			2.66642	11.8	12	16.5	22	20.1
	2.58081	19.3	19.6	20.1	20.8	21.9			2.58081	12.5	12.7	17.2	23.7	22.4
	2.50161	21.4	21.7	22.3	23.2	24.4			2.50161	13.4	13.5	17.9	25.3	24.6
	2.41296	23.9	24.3	25	25.9	27.4			2.41296	14.4	14.3	18.7	26.9	27.3
	2.33203	26.2	26.7	27.6	28.6	30.1			2.33203	15.3	15.2	19.4	28.4	30
	2.24502	29	29.5	30.4	31.6	33.3			2.24502	16.5	16.2	20.2	29.9	32.5
	2.16584	31.7	32.2	33.2	34.4	36.2			2.16584	17.7	17.2	21	31.1	35
	2.08672	34.2	34.9	36	37.2	39.1			2.08672	19	18.4	21.9	32.3	37
	1.98972	37.4	38.2	39.2	40.4	42.4			1.98972	20.6	19.8	22.9	33.3	39.1
	1.91666	39.1	40	41.1	42.3	44.4			1.91666	21.5	20.4	23.2	33.6	39.9
	1.83334	41.8	43	43.9	45.2	47.1			1.83334	23.4	22	24.6	34.4	41.3
	1.74997	45.3	46.3	47.3	48.2	50.2			1.74997	26	24.4	26.2	35.1	42.1
	1.66671	47	48	48.8	49.7	51.6			1.66671	27.6	25.7	27.2	35.4	42.1
	1.58331	49.3	50.3	51	51.6	53.3			1.58331	30	27.7	28.6	35.7	41.8
	1.49996	51.4	52.4	52.7	53	54.7			1.49996	32.4	29.8	30.1	35.7	40.8
	1.41664	53.3	54.2	54.3	54.2	55.6			1.41664	35	32.1	31.6	35.4	39.4
	1.33325	55.1	55.9	55.5	54.8	56.2			1.33325	37.7	34.4	33.1	35.2	37.6
	1.24993	56.6	57.1	56.3	55.1	56.5			1.24993	40.5	36.7	34.7	34.5	35.4
	1.16673	58	58.2	56.7	55	56.3			1.16673	43.3	39.2	36.1	33.5	33
	1.0835	59.2	59.1	56.8	54.5	55.7			1.0835	46.2	41.7	37.6	32.4	30.4
	1	60.2	59.6	56.3	53.5	54.7			1	49	43.9	38.8	30.7	27.6
	0.91666	61.1	60.1	55.7	52.2	53.5			0.91666	51.9	46.2	39.8	29.1	25.1
	0.83334	61.9	60.2	54.7	50.6	52			0.83334	54.6	48.3	40.7	27.3	22.5
	0.74997	62.6	60.1	53.4	48.7	50.1			0.74997	57.2	50.3	41.2	25.3	20.1
	0.66671	63.3	59.6	51.5	46.4	47.9			0.66671	59.5	51.8	41.4	23.3	17.9
	0.58331	63.7	58.9	49.4	43.9	45.6			0.58331	61.7	53	41	21.1	15.9
	0.49996	64.2	58	47.3	41.3	43			0.49996	63.5	53.8	40.2	18.8	13.9
	0.41664	64.3	56.8	44.5	38.6	40.4			0.41664	64.8	53.8	38.8	16.7	12.2
	0.33325	64.8	55.4	41.8	35.8	37.5			0.33325	66.2	53.5	36.7	14.7	10.5
	0.24993	64.9	53.7	39	33	34.7			0.24993	66.7	52.4	34.3	12.7	9.3
	0.16673	65.8	51.9	35.9	30	31.5			0.16673	67.9	51	31	10.7	7.9
	0.0835	65.4	49.4	32.9	27.2	28.8			0.0835	67.5	48.6	28	9.1	6.9
	0	64.8	46.5	29.7	24.5	25.6			0	66.4	45.4	24.5	7.6	5.7

## Sheet: Fig. 3f
Time (s)	20 ℃	40 ℃	60 ℃	80 ℃
0.1	1.521	1.52	1.509	1.513
0.2	1.521	1.521	1.51	1.512
0.3	1.521	1.521	1.51	1.51
0.4	1.521	1.521	1.51	1.512
0.5	1.521	1.521	1.51	1.511
0.6	1.521	1.521	1.51	1.512
0.7	1.521	1.521	1.51	1.512
0.8	1.521	1.521	1.51	1.513
0.9	1.521	1.521	1.51	1.512
1	1.521	1.521	1.51	1.511
1.1	1.521	1.521	1.51	1.512
1.2	1.521	1.521	1.511	1.511
1.3	1.521	1.522	1.51	1.512
1.4	1.521	1.521	1.51	1.51
1.5	1.521	1.521	1.51	1.511
1.6	1.521	1.521	1.51	1.51
1.7	1.521	1.521	1.51	1.51
1.8	1.521	1.521	1.51	1.512
1.9	1.521	1.521	1.51	1.513
2	1.521	1.521	1.51	1.512
2.1	1.521	1.521	1.51	1.511
2.2	1.521	1.521	1.51	1.512
2.3	1.521	1.521	1.51	1.512
2.4	1.521	1.521	1.51	1.511
2.5	1.521	1.522	1.51	1.512
2.6	1.521	1.521	1.51	1.51
2.7	1.521	1.521	1.51	1.512
2.8	1.521	1.521	1.51	1.513
2.9	1.521	1.521	1.51	1.513
3	1.521	1.521	1.51	1.511
3.1	1.521	1.521	1.51	1.513
3.2	1.521	1.521	1.51	1.511
3.3	1.521	1.521	1.51	1.512
3.4	1.521	1.521	1.51	1.511
3.5	1.521	1.521	1.51	1.512
3.6	1.521	1.521	1.51	1.511
3.7	1.521	1.521	1.51	1.511
3.8	1.521	1.521	1.51	1.512
3.9	1.521	1.521	1.51	1.512
4	1.521	1.521	1.51	1.511
4.1	1.521	1.521	1.51	1.512
4.2	1.521	1.521	1.51	1.51
4.3	1.521	1.521	1.51	1.51
4.4	1.521	1.521	1.51	1.51
4.5	1.521	1.521	1.51	1.51
4.6	1.521	1.522	1.511	1.511
4.7	1.521	1.521	1.511	1.51
4.8	1.521	1.521	1.51	1.51
4.9	1.521	1.521	1.51	1.509
5	1.521	1.521	1.51	1.51
5.1	1.521	1.521	1.51	1.509
5.2	1.521	1.521	1.51	1.508
5.3	1.521	1.521	1.51	1.507
5.4	1.521	1.521	1.51	1.509
5.5	1.521	1.521	1.51	1.511
5.6	1.521	1.521	1.51	1.51
5.7	1.521	1.521	1.51	1.508
5.8	1.521	1.521	1.51	1.509
5.9	1.521	1.521	1.51	1.51
6	1.521	1.521	1.51	1.51
6.1	1.521	1.521	1.51	1.511
6.2	1.521	1.521	1.51	1.508
6.3	1.521	1.521	1.51	1.507
6.4	1.521	1.521	1.51	1.512
6.5	1.521	1.521	1.51	1.51
6.6	1.521	1.521	1.51	1.511
6.7	1.521	1.521	1.51	1.51
6.8	1.521	1.521	1.51	1.509
6.9	1.521	1.521	1.51	1.509
7	1.521	1.521	1.51	1.509
7.1	1.521	1.521	1.51	1.509
7.2	1.521	1.521	1.51	1.509
7.3	1.521	1.521	1.51	1.506
7.4	1.521	1.521	1.51	1.51
7.5	1.521	1.521	1.51	1.512
7.6	1.521	1.521	1.51	1.512
7.7	1.521	1.521	1.51	1.511
7.8	1.521	1.521	1.51	1.512
7.9	1.521	1.521	1.51	1.512
8	1.521	1.521	1.51	1.511
8.1	1.521	1.521	1.51	1.509
8.2	1.521	1.521	1.51	1.511
8.3	1.521	1.521	1.51	1.513
8.4	1.521	1.521	1.51	1.512
8.5	1.521	1.521	1.51	1.513
8.6	1.521	1.521	1.51	1.512
8.7	1.521	1.521	1.51	1.512
8.8	1.521	1.521	1.51	1.513
8.9	1.521	1.521	1.51	1.512
9	1.521	1.521	1.51	1.511
9.1	1.521	1.521	1.51	1.511
9.2	1.521	1.521	1.51	1.511
9.3	1.521	1.521	1.51	1.512
9.4	1.521	1.521	1.51	1.512
9.5	1.521	1.521	1.51	1.512
9.6	1.521	1.521	1.51	1.512
9.7	1.521	1.522	1.51	1.512
9.8	1.521	1.521	1.51	1.511
9.9	1.521	1.521	1.51	1.511
10	1.521	1.521	1.51	1.512
10.1	1.521	1.521	1.51	1.51
10.2	1.521	1.521	1.51	1.51
10.3	1.521	1.521	1.51	1.511
10.4	1.521	1.521	1.511	1.511
10.5	1.521	1.521	1.51	1.511
10.6	1.521	1.521	1.51	1.511
10.7	1.521	1.521	1.51	1.511
10.8	1.521	1.521	1.51	1.512
10.9	1.521	1.521	1.51	1.512
11	1.521	1.521	1.51	1.512
11.1	1.521	1.521	1.51	1.511
11.2	1.521	1.521	1.51	1.511
11.3	1.521	1.521	1.51	1.509
11.4	1.521	1.521	1.51	1.509
11.5	1.521	1.521	1.51	1.51
11.6	1.521	1.521	1.51	1.509
11.7	1.521	1.521	1.51	1.509
11.8	1.521	1.521	1.51	1.51
11.9	1.521	1.521	1.51	1.508
12	1.521	1.521	1.51	1.506
12.1	1.521	1.521	1.51	1.511
12.2	1.521	1.521	1.51	1.511
12.3	1.521	1.521	1.51	1.508
12.4	1.521	1.521	1.51	1.509
12.5	1.521	1.521	1.51	1.509
12.6	1.521	1.521	1.51	1.507
12.7	1.521	1.521	1.51	1.51
12.8	1.521	1.521	1.51	1.508
12.9	1.521	1.521	1.51	1.51
13	1.521	1.521	1.51	1.511
13.1	1.521	1.521	1.51	1.513
13.2	1.521	1.521	1.51	1.513
13.3	1.521	1.521	1.51	1.512
13.4	1.521	1.521	1.51	1.51
13.5	1.521	1.521	1.51	1.513
13.6	1.521	1.521	1.51	1.512
13.7	1.521	1.521	1.51	1.51
13.8	1.521	1.521	1.51	1.512
13.9	1.521	1.521	1.51	1.511
14	1.521	1.521	1.51	1.509
14.1	1.521	1.521	1.51	1.509
14.2	1.521	1.521	1.51	1.511
14.3	1.521	1.521	1.51	1.511
14.4	1.521	1.521	1.51	1.511
14.5	1.521	1.521	1.51	1.511
14.6	1.521	1.521	1.51	1.51
14.7	1.521	1.521	1.511	1.511
14.8	1.521	1.521	1.51	1.51
14.9	1.521	1.521	1.51	1.515
15	1.521	1.521	1.51	1.512
15.1	1.521	1.521	1.51	1.512
15.2	1.521	1.521	1.51	1.513
15.3	1.521	1.522	1.51	1.512
15.4	1.521	1.521	1.51	1.512
15.5	1.521	1.521	1.51	1.511
15.6	1.521	1.521	1.51	1.512
15.7	1.521	1.521	1.51	1.51
15.8	1.521	1.521	1.51	1.511
15.9	1.521	1.521	1.51	1.513
16	1.521	1.521	1.51	1.511
16.1	1.521	1.521	1.51	1.511
16.2	1.521	1.521	1.51	1.512
16.3	1.521	1.521	1.51	1.511
16.4	1.521	1.521	1.51	1.512
16.5	1.521	1.521	1.51	1.511
16.6	1.521	1.521	1.51	1.512
16.7	1.521	1.521	1.51	1.511
16.8	1.521	1.521	1.51	1.51
16.9	1.521	1.521	1.51	1.511
17	1.521	1.521	1.51	1.512
17.1	1.521	1.521	1.51	1.512
17.2	1.521	1.521	1.51	1.511
17.3	1.521	1.521	1.51	1.511
17.4	1.521	1.521	1.51	1.511
17.5	1.521	1.521	1.51	1.51
17.6	1.521	1.521	1.51	1.511
17.7	1.521	1.521	1.51	1.512
17.8	1.521	1.521	1.51	1.511
17.9	1.521	1.521	1.51	1.511
18	1.521	1.521	1.51	1.511
18.1	1.521	1.521	1.51	1.511
18.2	1.521	1.521	1.51	1.512
18.3	1.521	1.521	1.51	1.511
18.4	1.521	1.521	1.51	1.511
18.5	1.521	1.521	1.51	1.511
18.6	1.521	1.521	1.51	1.511
18.7	1.521	1.521	1.51	1.511
18.8	1.521	1.521	1.51	1.51
18.9	1.521	1.521	1.51	1.511
19	1.521	1.521	1.51	1.511
19.1	1.521	1.521	1.51	1.508
19.2	1.521	1.521	1.51	1.512
19.3	1.521	1.521	1.51	1.511
19.4	1.521	1.521	1.51	1.51
19.5	1.521	1.521	1.51	1.512
19.6	1.521	1.521	1.51	1.511
19.7	1.521	1.521	1.51	1.507
19.8	1.521	1.521	1.51	1.511
19.9	1.521	1.521	1.51	1.51
20	1.521	1.521	1.51	1.509
20.1	1.521	1.521	1.51	1.508
20.2	1.521	1.521	1.51	1.509
20.3	1.521	1.522	1.51	1.509
20.4	1.521	1.521	1.51	1.509
20.5	1.521	1.521	1.51	1.51
20.6	1.521	1.521	1.51	1.51
20.7	1.521	1.521	1.51	1.509
20.8	1.521	1.521	1.51	1.508
20.9	1.521	1.521	1.51	1.508
21	1.521	1.521	1.51	1.509
21.1	1.521	1.521	1.51	1.51
21.2	1.521	1.521	1.51	1.509
21.3	1.521	1.521	1.51	1.507
21.4	1.521	1.521	1.51	1.509
21.5	1.521	1.521	1.51	1.508
21.6	1.521	1.521	1.51	1.508
21.7	1.521	1.521	1.51	1.509
21.8	1.521	1.521	1.51	1.509
21.9	1.521	1.521	1.51	1.51
22	1.521	1.521	1.51	1.509
22.1	1.521	1.521	1.51	1.509
22.2	1.521	1.521	1.51	1.509
22.3	1.521	1.521	1.51	1.507
22.4	1.521	1.521	1.509	1.508
22.5	1.521	1.521	1.509	1.51
22.6	1.521	1.521	1.509	1.509
22.7	1.521	1.521	1.509	1.507
22.8	1.521	1.521	1.509	1.509
22.9	1.521	1.521	1.509	1.508
23	1.521	1.521	1.509	1.508
23.1	1.521	1.521	1.509	1.509
23.2	1.521	1.521	1.509	1.51
23.3	1.521	1.521	1.509	1.507
23.4	1.521	1.521	1.509	1.509
23.5	1.521	1.521	1.509	1.509
23.6	1.521	1.521	1.509	1.508
23.7	1.521	1.521	1.509	1.508
23.8	1.521	1.521	1.509	1.511
23.9	1.521	1.521	1.509	1.509
24	1.521	1.521	1.509	1.509
24.1	1.521	1.484	1.509	1.509
24.2	1.521	1.437	1.509	1.509
24.3	1.521	1.421	1.509	1.509
24.4	1.521	1.41	1.509	1.508
24.5	1.521	1.401	1.509	1.509
24.6	1.521	1.394	1.509	1.51
24.7	1.521	1.388	1.509	1.509
24.8	1.521	1.383	1.509	1.509
24.9	1.521	1.378	1.509	1.509
25	1.521	1.374	1.509	1.509
25.1	1.521	1.37	1.509	1.509
25.2	1.521	1.367	1.509	1.508
25.3	1.521	1.364	1.509	1.509
25.4	1.521	1.361	1.509	1.507
25.5	1.521	1.358	1.509	1.506
25.6	1.521	1.355	1.509	1.507
25.7	1.521	1.352	1.509	1.51
25.8	1.522	1.35	1.509	1.509
25.9	1.521	1.347	1.509	1.507
26	1.521	1.345	1.509	1.507
26.1	1.521	1.343	1.509	1.506
26.2	1.521	1.341	1.509	1.508
26.3	1.521	1.339	1.509	1.51
26.4	1.521	1.337	1.509	1.508
26.5	1.521	1.335	1.509	1.508
26.6	1.521	1.333	1.509	1.506
26.7	1.521	1.331	1.509	1.508
26.8	1.521	1.329	1.509	1.507
26.9	1.521	1.328	1.509	1.506
27	1.521	1.326	1.509	1.507
27.1	1.521	1.324	1.509	1.505
27.2	1.521	1.323	1.509	1.509
27.3	1.521	1.321	1.509	1.507
27.4	1.521	1.319	1.509	1.506
27.5	1.521	1.318	1.509	1.508
27.6	1.521	1.316	1.51	1.51
27.7	1.521	1.315	1.509	1.509
27.8	1.521	1.314	1.509	1.507
27.9	1.521	1.312	1.509	1.506
28	1.521	1.311	1.509	1.51
28.1	1.521	1.309	1.509	1.51
28.2	1.521	1.308	1.509	1.51
28.3	1.521	1.307	1.509	1.51
28.4	1.517	1.305	1.509	1.51
28.5	1.469	1.304	1.509	1.507
28.6	1.452	1.303	1.509	1.509
28.7	1.442	1.302	1.509	1.508
28.8	1.434	1.3	1.509	1.507
28.9	1.428	1.299	1.509	1.506
29	1.423	1.298	1.509	1.506
29.1	1.418	1.297	1.509	1.508
29.2	1.415	1.296	1.509	1.507
29.3	1.411	1.294	1.509	1.506
29.4	1.408	1.293	1.509	1.506
29.5	1.405	1.292	1.509	1.508
29.6	1.403	1.291	1.509	1.507
29.7	1.401	1.29	1.509	1.506
29.8	1.398	1.289	1.509	1.507
29.9	1.396	1.288	1.509	1.512
30	1.395	1.287	1.509	1.508
30.1	1.393	1.286	1.509	1.502
30.2	1.391	1.285	1.509	1.326
30.3	1.39	1.284	1.509	1.284
30.4	1.388	1.283	1.51	1.2592
30.5	1.387	1.282	1.509	1.241
30.6	1.385	1.281	1.503	1.2264
30.7	1.384	1.28	1.396	1.2129
30.8	1.383	1.279	1.364	1.201
30.9	1.382	1.278	1.345	1.1912
31	1.38	1.277	1.331	1.1826
31.1	1.379	1.276	1.32	1.1739
31.2	1.378	1.275	1.311	1.1665
31.3	1.377	1.274	1.303	1.1598
31.4	1.376	1.273	1.295	1.1529
31.5	1.375	1.272	1.289	1.1472
31.6	1.374	1.271	1.283	1.1416
31.7	1.373	1.27	1.277	1.1361
31.8	1.373	1.269	1.271	1.1313
31.9	1.372	1.268	1.266	1.1263
32	1.371	1.267	1.262	1.122
32.1	1.37	1.267	1.257	1.1179
32.2	1.369	1.266	1.253	1.1137
32.3	1.368	1.265	1.248	1.1099
32.4	1.368	1.264	1.244	1.1062
32.5	1.367	1.263	1.241	1.1028
32.6	1.366	1.262	1.2369	1.0996
32.7	1.366	1.261	1.2333	1.0963
32.8	1.365	1.261	1.2298	1.093
32.9	1.364	1.26	1.2265	1.09
33	1.364	1.259	1.2232	1.087
33.1	1.363	1.258	1.2201	1.0841
33.2	1.362	1.257	1.217	1.0813
33.3	1.362	1.257	1.2141	1.0785
33.4	1.361	1.256	1.2112	1.0757
33.5	1.36	1.255	1.2084	1.0732
33.6	1.36	1.254	1.2056	1.071
33.7	1.359	1.253	1.203	1.0687
33.8	1.359	1.253	1.2004	1.0665
33.9	1.358	1.252	1.1978	1.0642
34	1.357	1.251	1.1953	1.062
34.1	1.357	1.25	1.1929	1.0598
34.2	1.356	1.25	1.1905	1.0576
34.3	1.356	1.249	1.1882	1.0557
34.4	1.355	1.248	1.1859	1.0537
34.5	1.355	1.247	1.1837	1.0518
34.6	1.354	1.247	1.1815	1.0499
34.7	1.354	1.246	1.1794	1.0478
34.8	1.353	1.245	1.1773	1.0461
34.9	1.353	1.245	1.1752	1.0443
35	1.352	1.244	1.1732	1.0421
35.1	1.352	1.243	1.1713	1.0405
35.2	1.351	1.242	1.1694	1.0389
35.3	1.351	1.242	1.1675	1.0374
35.4	1.35	1.241	1.1657	1.0357
35.5	1.35	1.24	1.1639	1.0341
35.6	1.349	1.2397	1.1621	1.0325
35.7	1.349	1.2391	1.1604	1.0311
35.8	1.348	1.2384	1.1586	1.0297
35.9	1.348	1.2377	1.157	1.0281
36	1.348	1.237	1.1553	1.0266
36.1	1.347	1.2363	1.1537	1.0253
36.2	1.347	1.2357	1.1521	1.024
36.3	1.346	1.2351	1.1505	1.0226
36.4	1.346	1.2344	1.1489	1.0212
36.5	1.345	1.2338	1.1474	1.0198
36.6	1.345	1.2331	1.1459	1.0185
36.7	1.345	1.2325	1.1444	1.0171
36.8	1.344	1.2318	1.143	1.0159
36.9	1.344	1.2312	1.1415	1.0147
37	1.343	1.2306	1.1401	1.0135
37.1	1.343	1.23	1.1387	1.0121
37.2	1.343	1.2294	1.1374	1.0108
37.3	1.342	1.2287	1.136	1.0097
37.4	1.342	1.2281	1.1347	1.0087
37.5	1.341	1.2275	1.1334	1.0074
37.6	1.341	1.2269	1.1321	1.0063
37.7	1.341	1.2263	1.1308	1.0052
37.8	1.34	1.2257	1.1295	1.004
37.9	1.34	1.2251	1.1283	1.0029
38	1.34	1.2245	1.1271	1.0019
38.1	1.339	1.2239	1.1259	1.0007
38.2	1.339	1.2233	1.1247	0.9996
38.3	1.338	1.2227	1.1236	0.9986
38.4	1.338	1.2222	1.1224	0.9976
38.5	1.338	1.2216	1.1212	0.9967
38.6	1.337	1.221	1.1201	0.9956
38.7	1.337	1.2204	1.119	0.9946
38.8	1.337	1.2199	1.1179	0.9936
38.9	1.336	1.2193	1.1168	0.9926
39	1.336	1.2187	1.1157	0.9916
39.1	1.336	1.2182	1.1147	0.9907
39.2	1.335	1.2176	1.1136	0.9897
39.3	1.335	1.2171	1.1126	0.9887
39.4	1.335	1.2165	1.1116	0.9877
39.5	1.334	1.216	1.1106	0.9867
39.6	1.334	1.2155	1.1096	0.9856
39.7	1.334	1.2149	1.1086	0.9847
39.8	1.333	1.2144	1.1076	0.9839
39.9	1.333	1.2138	1.1066	0.983
40	1.333	1.2133	1.1056	0.9821
40.1	1.332	1.2128	1.1047	0.9812
40.2	1.332	1.2122	1.1037	0.9803
40.3	1.332	1.2117	1.1028	0.9794
40.4	1.331	1.2112	1.1019	0.9785
40.5	1.331	1.2107	1.101	0.9776
40.6	1.331	1.2101	1.1001	0.9768
40.7	1.331	1.2096	1.0992	0.976
40.8	1.33	1.2091	1.0983	0.9752
40.9	1.33	1.2086	1.0974	0.9745
41	1.33	1.2081	1.0965	0.9737
41.1	1.329	1.2076	1.0957	0.973
41.2	1.329	1.2071	1.0948	0.9722
41.3	1.329	1.2066	1.094	0.9713
41.4	1.328	1.2062	1.0932	0.9704
41.5	1.328	1.2057	1.0923	0.9696
41.6	1.328	1.2052	1.0915	0.969
41.7	1.328	1.2047	1.0907	0.9683
41.8	1.327	1.2042	1.0899	0.9675
41.9	1.327	1.2037	1.0891	0.9669
42	1.327	1.2033	1.0883	0.966
42.1	1.326	1.2028	1.0875	0.9652
42.2	1.326	1.2023	1.0867	0.9645
42.3	1.326	1.2018	1.0859	0.9638
42.4	1.325	1.2013	1.0852	0.9631
42.5	1.325	1.2009	1.0844	0.9624
42.6	1.325	1.2004	1.0837	0.9617
42.7	1.325	1.2	1.0829	0.9609
42.8	1.324	1.1995	1.0822	0.9602
42.9	1.324	1.199	1.0814	0.9596
43	1.324	1.1986	1.0807	0.9589
43.1	1.324	1.1981	1.08	0.9582
43.2	1.323	1.1977	1.0793	0.9576
43.3	1.323	1.1972	1.0785	0.957
43.4	1.323	1.1967	1.0778	0.9563
43.5	1.322	1.1963	1.0771	0.9556
43.6	1.322	1.1958	1.0764	0.955
43.7	1.322	1.1954	1.0757	0.9543
43.8	1.322	1.195	1.075	0.9536
43.9	1.321	1.1945	1.0743	0.953
44	1.321	1.1941	1.0736	0.9524
44.1	1.321	1.1937	1.0729	0.9517
44.2	1.321	1.1932	1.0723	0.9511
44.3	1.32	1.1928	1.0716	0.9505
44.4	1.32	1.1924	1.071	0.9499
44.5	1.32	1.1919	1.0703	0.9493
44.6	1.32	1.1915	1.0697	0.9487
44.7	1.319	1.1911	1.069	0.9481
44.8	1.319	1.1907	1.0684	0.9475
44.9	1.319	1.1902	1.0677	0.947
45	1.319	1.1898	1.0671	0.9464
45.1	1.318	1.1894	1.0664	0.9459
45.2	1.318	1.189	1.0658	0.9454
45.3	1.318	1.1886	1.0652	0.9449
45.4	1.318	1.1881	1.0646	0.9444
45.5	1.317	1.1877	1.064	0.9438
45.6	1.317	1.1873	1.0634	0.9433
45.7	1.317	1.1869	1.0628	0.9428
45.8	1.317	1.1865	1.0622	0.9422
45.9	1.316	1.1861	1.0616	0.9417
46	1.316	1.1857	1.061	0.9412
46.1	1.316	1.1853	1.0604	0.9407
46.2	1.316	1.1849	1.0598	0.9402
46.3	1.315	1.1845	1.0592	0.9397
46.4	1.315	1.1841	1.0587	0.9392
46.5	1.315	1.1837	1.0581	0.9387
46.6	1.315	1.1833	1.0576	0.9382
46.7	1.314	1.1829	1.057	0.9377
46.8	1.314	1.1825	1.0564	0.9372
46.9	1.314	1.1822	1.0559	0.9368
47	1.314	1.1818	1.0554	0.9362
47.1	1.313	1.1814	1.0548	0.9357
47.2	1.313	1.181	1.0543	0.9351
47.3	1.313	1.1806	1.0537	0.9346
47.4	1.313	1.1802	1.0532	0.9341
47.5	1.313	1.1799	1.0527	0.9337
47.6	1.312	1.1795	1.0521	0.9332
47.7	1.312	1.1791	1.0516	0.9328
47.8	1.312	1.1787	1.0511	0.9322
47.9	1.312	1.1784	1.0506	0.9317
48	1.311	1.178	1.0501	0.9312
48.1	1.311	1.1776	1.0495	0.9307
48.2	1.311	1.1772	1.049	0.9302
48.3	1.311	1.1769	1.0485	0.9297
48.4	1.31	1.1765	1.048	0.9292
48.5	1.31	1.1761	1.0475	0.9288
48.6	1.31	1.1758	1.047	0.9284
48.7	1.31	1.1754	1.0465	0.928
48.8	1.31	1.1751	1.0461	0.9275
48.9	1.309	1.1747	1.0456	0.9271
49	1.309	1.1744	1.0451	0.9266
49.1	1.309	1.174	1.0447	0.9262
49.2	1.309	1.1737	1.0442	0.9258
49.3	1.308	1.1733	1.0437	0.9254
49.4	1.308	1.173	1.0432	0.925
49.5	1.308	1.1726	1.0428	0.9245
49.6	1.308	1.1723	1.0423	0.9241
49.7	1.308	1.1719	1.0418	0.9237
49.8	1.307	1.1716	1.0414	0.9233
49.9	1.307	1.1712	1.0409	0.9228
50	1.307	1.1709	1.0405	0.9224
50.1	1.307	1.1705	1.04	0.922
50.2	1.307	1.1702	1.0396	0.9216
50.3	1.306	1.1698	1.0391	0.9212
50.4	1.306	1.1695	1.0386	0.9207
50.5	1.306	1.1692	1.0382	0.9203
50.6	1.306	1.1688	1.0378	0.9199
50.7	1.305	1.1685	1.0373	0.9195
50.8	1.305	1.1682	1.0368	0.9191
50.9	1.305	1.1678	1.0364	0.9187
51	1.305	1.1675	1.036	0.9183
51.1	1.305	1.1672	1.0355	0.9179
51.2	1.304	1.1669	1.0351	0.9175
51.3	1.304	1.1665	1.0347	0.9171
51.4	1.304	1.1662	1.0343	0.9167
51.5	1.304	1.1659	1.0338	0.9163
51.6	1.304	1.1656	1.0334	0.9159
51.7	1.303	1.1652	1.033	0.9155
51.8	1.303	1.1649	1.0326	0.9152
51.9	1.303	1.1646	1.0321	0.9148
52	1.303	1.1643	1.0317	0.9144
52.1	1.303	1.1639	1.0313	0.9141
52.2	1.302	1.1636	1.0309	0.9137
52.3	1.302	1.1633	1.0305	0.9133
52.4	1.302	1.163	1.0301	0.9129
52.5	1.302	1.1627	1.0297	0.9126
52.6	1.302	1.1624	1.0292	0.9123
52.7	1.301	1.1621	1.0288	0.9119
52.8	1.301	1.1617	1.0284	0.9116
52.9	1.301	1.1614	1.028	0.9112
53	1.301	1.1611	1.0276	0.9108
53.1	1.301	1.1608	1.0272	0.9105
53.2	1.3	1.1605	1.0268	0.9101
53.3	1.3	1.1602	1.0264	0.9098
53.4	1.3	1.1599	1.026	0.9095
53.5	1.3	1.1596	1.0256	0.9091
53.6	1.3	1.1593	1.0253	0.9088
53.7	1.299	1.159	1.0249	0.9084
53.8	1.299	1.1587	1.0245	0.9081
53.9	1.299	1.1584	1.0241	0.9077
54	1.299	1.1581	1.0237	0.9074
54.1	1.299	1.1578	1.0233	0.9071
54.2	1.299	1.1575	1.023	0.9067
54.3	1.298	1.1572	1.0226	0.9064
54.4	1.298	1.1569	1.0222	0.906
54.5	1.298	1.1566	1.0218	0.9056
54.6	1.298	1.1563	1.0214	0.9053
54.7	1.298	1.156	1.0211	0.9049
54.8	1.297	1.1557	1.0207	0.9046
54.9	1.297	1.1554	1.0203	0.9043
55	1.297	1.1551	1.02	0.904
55.1	1.297	1.1548	1.0196	0.9037
55.2	1.297	1.1546	1.0192	0.9033
55.3	1.296	1.1543	1.0189	0.9029
55.4	1.296	1.154	1.0185	0.9026
55.5	1.296	1.1537	1.0182	0.9023
55.6	1.296	1.1534	1.0178	0.9019
55.7	1.296	1.1531	1.0174	0.9016
55.8	1.296	1.1528	1.0171	0.9012
55.9	1.295	1.1525	1.0167	0.9009
56	1.295	1.1523	1.0163	0.9006
56.1	1.295	1.152	1.016	0.9003
56.2	1.295	1.1517	1.0157	0.9
56.3	1.295	1.1514	1.0153	0.8997
56.4	1.294	1.1512	1.015	0.8994
56.5	1.294	1.1509	1.0146	0.8992
56.6	1.294	1.1506	1.0143	0.8989
56.7	1.294	1.1503	1.0139	0.8986
56.8	1.294	1.15	1.0136	0.8983
56.9	1.294	1.1498	1.0133	0.898
57	1.293	1.1495	1.0129	0.8977
57.1	1.293	1.1492	1.0126	0.8974
57.2	1.293	1.1489	1.0123	0.8971
57.3	1.293	1.1487	1.0119	0.8968
57.4	1.293	1.1484	1.0116	0.8966
57.5	1.292	1.1481	1.0112	0.8963
57.6	1.292	1.1479	1.0109	0.896
57.7	1.292	1.1476	1.0106	0.8957
57.8	1.292	1.1473	1.0102	0.8954
57.9	1.292	1.147	1.0099	0.8952
58	1.292	1.1468	1.0096	0.8949
58.1	1.291	1.1465	1.0092	0.8946
58.2	1.291	1.1463	1.0089	0.8943
58.3	1.291	1.146	1.0086	0.894
58.4	1.291	1.1457	1.0083	0.8938
58.5	1.291	1.1455	1.0079	0.8935
58.6	1.291	1.1452	1.0076	0.8932
58.7	1.29	1.145	1.0073	0.893
58.8	1.29	1.1447	1.007	0.8927
58.9	1.29	1.1444	1.0067	0.8925
59	1.29	1.1442	1.0063	0.8922
59.1	1.29	1.1439	1.006	0.8919
59.2	1.29	1.1437	1.0057	0.8914
59.3	1.289	1.1434	1.0054	0.8912
59.4	1.289	1.1431	1.0051	0.891
59.5	1.289	1.1429	1.0048	0.8908
59.6	1.289	1.1426	1.0045	0.8905
59.7	1.289	1.1424	1.0042	0.8903
59.8	1.289	1.1421	1.0038	0.8899
59.9	1.288	1.1419	1.0035	0.8897
60	1.288	1.1416	1.0032	0.8894
60.1	1.288	1.1414	1.0029	0.8892
60.2	1.288	1.1411	1.0026	0.8889
60.3	1.288	1.1409	1.0023	0.8886
60.4	1.288	1.1406	1.002	0.8884
60.5	1.287	1.1404	1.0017	0.8881
60.6	1.287	1.1401	1.0014	0.8878
60.7	1.287	1.1399	1.0011	0.8876
60.8	1.287	1.1396	1.0008	0.8873
60.9	1.287	1.1394	1.0006	0.8871
61	1.287	1.1391	1.0003	0.8868
61.1	1.286	1.1389	1	0.8866
61.2	1.286	1.1387	0.9997	0.8863
61.3	1.286	1.1384	0.9994	0.886
61.4	1.286	1.1382	0.9991	0.8858
61.5	1.286	1.1379	0.9988	0.8855
61.6	1.286	1.1377	0.9985	0.8853
61.7	1.285	1.1375	0.9982	0.885
61.8	1.285	1.1372	0.9979	0.8848
61.9	1.285	1.137	0.9976	0.8846
62	1.285	1.1367	0.9973	0.8843
62.1	1.285	1.1365	0.9971	0.8839
62.2	1.285	1.1363	0.9968	0.8836
62.3	1.284	1.136	0.9965	0.8834
62.4	1.284	1.1358	0.9962	0.8831
62.5	1.284	1.1356	0.9959	0.8829
62.6	1.284	1.1353	0.9957	0.8826
62.7	1.284	1.1351	0.9954	0.8824
62.8	1.284	1.1348	0.9951	0.8822
62.9	1.283	1.1346	0.9948	0.882
63	1.283	1.1344	0.9945	0.8818
63.1	1.283	1.1341	0.9943	0.8815
63.2	1.283	1.1339	0.994	0.8813
63.3	1.283	1.1337	0.9937	0.8811
63.4	1.283	1.1334	0.9935	0.8809
63.5	1.283	1.1332	0.9932	0.8807
63.6	1.282	1.133	0.9929	0.8805
63.7	1.282	1.1328	0.9926	0.8802
63.8	1.282	1.1325	0.9924	0.88
63.9	1.282	1.1323	0.9921	0.8797
64	1.282	1.1321	0.9918	0.8794
64.1	1.282	1.1319	0.9916	0.8792
64.2	1.281	1.1316	0.9913	0.8789
64.3	1.281	1.1314	0.9911	0.8786
64.4	1.281	1.1312	0.9908	0.8783
64.5	1.281	1.131	0.9905	0.8781
64.6	1.281	1.1308	0.9903	0.8778
64.7	1.281	1.1305	0.99	0.8775
64.8	1.28	1.1303	0.9897	0.8773
64.9	1.28	1.1301	0.9895	0.877
65	1.28	1.1299	0.9892	0.8767
65.1	1.28	1.1297	0.989	0.8764
65.2	1.28	1.1294	0.9887	0.8761
65.3	1.28	1.1292	0.9884	0.8759
65.4	1.28	1.129	0.9882	0.8756
65.5	1.279	1.1288	0.9879	0.8753
65.6	1.279	1.1286	0.9877	0.8751
65.7	1.279	1.1283	0.9874	0.8748
65.8	1.279	1.1281	0.9872	0.8746
65.9	1.279	1.1279	0.9869	0.8744
66	1.279	1.1277	0.9867	0.8741
66.1	1.279	1.1275	0.9864	0.8738
66.2	1.278	1.1273	0.9862	0.8736
66.3	1.278	1.1271	0.9859	0.8733
66.4	1.278	1.1269	0.9857	0.8731
66.5	1.278	1.1267	0.9855	0.8728
66.6	1.278	1.1264	0.9852	0.8725
66.7	1.278	1.1262	0.985	0.8723
66.8	1.278	1.126	0.9847	0.872
66.9	1.277	1.1258	0.9845	0.8718
67	1.277	1.1256	0.9842	0.8715
67.1	1.277	1.1254	0.984	0.8712
67.2	1.277	1.1252	0.9837	0.871
67.3	1.277	1.125	0.9835	0.8707
67.4	1.277	1.1248	0.9833	0.8705
67.5	1.276	1.1246	0.983	0.8702
67.6	1.276	1.1243	0.9828	0.87
67.7	1.276	1.1241	0.9825	0.8698
67.8	1.276	1.1239	0.9823	0.8695
67.9	1.276	1.1237	0.9821	0.8693
68	1.276	1.1235	0.9818	0.8691
68.1	1.276	1.1233	0.9816	0.8688
68.2	1.275	1.1231	0.9814	0.8686
68.3	1.275	1.1229	0.9811	0.8684
68.4	1.275	1.1227	0.9809	0.8681
68.5	1.275	1.1225	0.9807	0.8679
68.6	1.275	1.1223	0.9804	0.8676
68.7	1.275	1.1221	0.9802	0.8674
68.8	1.275	1.1219	0.98	0.8672
68.9	1.274	1.1217	0.9797	0.867
69	1.274	1.1215	0.9795	0.8667
69.1	1.274	1.1213	0.9793	0.8665
69.2	1.274	1.1211	0.9791	0.8663
69.3	1.274	1.1209	0.9788	0.8661
69.4	1.274	1.1207	0.9786	0.8658
69.5	1.274	1.1205	0.9784	0.8656
69.6	1.273	1.1203	0.9782	0.8653
69.7	1.273	1.1201	0.9779	0.8651
69.8	1.273	1.1199	0.9777	0.8649
69.9	1.273	1.1197	0.9775	0.8646
70	1.273	1.1195	0.9773	0.8644
70.1	1.273	1.1193	0.9771	0.8642
70.2	1.273	1.1191	0.9768	0.864
70.3	1.272	1.1189	0.9766	0.8637
70.4	1.272	1.1187	0.9764	0.8635
70.5	1.272	1.1186	0.9762	0.8633
70.6	1.272	1.1184	0.976	0.8631
70.7	1.272	1.1182	0.9758	0.8629
70.8	1.272	1.118	0.9756	0.8627
70.9	1.272	1.1178	0.9753	0.8624
71	1.272	1.1176	0.9751	0.8622
71.1	1.271	1.1174	0.9749	0.862
71.2	1.271	1.1172	0.9747	0.8618
71.3	1.271	1.117	0.9745	0.8616
71.4	1.271	1.1168	0.9743	0.8614
71.5	1.271	1.1167	0.9741	0.8612
71.6	1.271	1.1165	0.9738	0.861
71.7	1.271	1.1163	0.9736	0.8607
71.8	1.27	1.1161	0.9734	0.8605
71.9	1.27	1.1159	0.9732	0.8603
72	1.27	1.1157	0.973	0.8601
72.1	1.27	1.1155	0.9728	0.8599
72.2	1.27	1.1153	0.9726	0.8597
72.3	1.27	1.1152	0.9724	0.8596
72.4	1.27	1.115	0.9722	0.8594
72.5	1.269	1.1148	0.972	0.8592
72.6	1.269	1.1146	0.9718	0.859
72.7	1.269	1.1144	0.9716	0.8588
72.8	1.269	1.1142	0.9714	0.8586
72.9	1.269	1.1141	0.9712	0.8584
73	1.269	1.1139	0.971	0.8582
73.1	1.269	1.1137	0.9708	0.858
73.2	1.269	1.1135	0.9706	0.8578
73.3	1.268	1.1133	0.9704	0.8576
73.4	1.268	1.1131	0.9702	0.8574
73.5	1.268	1.113	0.97	0.8573
73.6	1.268	1.1128	0.9698	0.8571
73.7	1.268	1.1126	0.9696	0.8569
73.8	1.268	1.1124	0.9694	0.8567
73.9	1.268	1.1123	0.9692	0.8565
74	1.267	1.1121	0.969	0.8564
74.1	1.267	1.1119	0.9688	0.8562
74.2	1.267	1.1117	0.9686	0.856
74.3	1.267	1.1115	0.9684	0.8558
74.4	1.267	1.1114	0.9682	0.8556
74.5	1.267	1.1112	0.968	0.8554
74.6	1.267	1.111	0.9678	0.8552
74.7	1.267	1.1108	0.9677	0.855
74.8	1.266	1.1106	0.9675	0.8549
74.9	1.266	1.1105	0.9673	0.8547
75	1.266	1.1103	0.9671	0.8545
75.1	1.266	1.1101	0.9669	0.8543
75.2	1.266	1.1099	0.9667	0.8541
75.3	1.266	1.1098	0.9665	0.8539
75.4	1.266	1.1096	0.9663	0.8538
75.5	1.265	1.1094	0.9661	0.8536
75.6	1.265	1.1092	0.966	0.8534
75.7	1.265	1.1091	0.9658	0.8532
75.8	1.265	1.1089	0.9656	0.8531
75.9	1.265	1.1087	0.9654	0.8529
76	1.265	1.1085	0.9652	0.8527
76.1	1.265	1.1084	0.965	0.8526
76.2	1.265	1.1082	0.9648	0.8524
76.3	1.265	1.108	0.9647	0.8522
76.4	1.264	1.1079	0.9645	0.8521
76.5	1.264	1.1077	0.9643	0.8519
76.6	1.264	1.1075	0.9641	0.8518
76.7	1.264	1.1074	0.9639	0.8516
76.8	1.264	1.1072	0.9637	0.8515
76.9	1.264	1.107	0.9636	0.8513
77	1.264	1.1069	0.9634	0.8511
77.1	1.264	1.1067	0.9632	0.851
77.2	1.263	1.1065	0.963	0.8508
77.3	1.263	1.1064	0.9628	0.8507
77.4	1.263	1.1062	0.9627	0.8505
77.5	1.263	1.106	0.9625	0.8503
77.6	1.263	1.1059	0.9623	0.8502
77.7	1.263	1.1057	0.9621	0.85
77.8	1.263	1.1055	0.9619	0.8499
77.9	1.262	1.1054	0.9618	0.8497
78	1.262	1.1052	0.9616	0.8495
78.1	1.262	1.105	0.9614	0.8494
78.2	1.262	1.1049	0.9613	0.8492
78.3	1.262	1.1047	0.9611	0.8491
78.4	1.262	1.1046	0.9609	0.8489
78.5	1.262	1.1044	0.9607	0.8488
78.6	1.262	1.1042	0.9606	0.8486
78.7	1.261	1.1041	0.9604	0.8485
78.8	1.261	1.1039	0.9602	0.8483
78.9	1.261	1.1037	0.96	0.8482
79	1.261	1.1036	0.9599	0.848
79.1	1.261	1.1034	0.9597	0.8477
79.2	1.261	1.1033	0.9595	0.8475
79.3	1.261	1.1031	0.9593	0.8473
79.4	1.261	1.103	0.9592	0.8472
79.5	1.26	1.1028	0.959	0.8471
79.6	1.26	1.1026	0.9588	0.8469
79.7	1.26	1.1025	0.9587	0.8468
79.8	1.26	1.1023	0.9585	0.8467
79.9	1.26	1.1022	0.9583	0.8465
80	1.26	1.102	0.9582	0.8464
80.1	1.26	1.1018	0.958	0.8462
80.2	1.26	1.1017	0.9578	0.8461
80.3	1.26	1.1015	0.9576	0.8459
80.4	1.259	1.1014	0.9575	0.8458
80.5	1.259	1.1012	0.9573	0.8457
80.6	1.259	1.101	0.9571	0.8456
80.7	1.259	1.1009	0.957	0.8454
80.8	1.259	1.1007	0.9568	0.8453
80.9	1.259	1.1006	0.9566	0.8452
81	1.259	1.1004	0.9565	0.845
81.1	1.259	1.1003	0.9563	0.8449
81.2	1.258	1.1001	0.9562	0.8448
81.3	1.258	1.1	0.956	0.8446
81.4	1.258	1.0998	0.9558	0.8445
81.5	1.258	1.0996	0.9557	0.8444
81.6	1.258	1.0995	0.9555	0.8442
81.7	1.258	1.0993	0.9553	0.8441
81.8	1.258	1.0992	0.9552	0.8439
81.9	1.258	1.099	0.955	0.8438
82	1.257	1.0989	0.9548	0.8437
82.1	1.257	1.0987	0.9547	0.8435
82.2	1.257	1.0986	0.9545	0.8434
82.3	1.257	1.0984	0.9544	0.8433
82.4	1.257	1.0982	0.9542	0.8431
82.5	1.257	1.0981	0.9541	0.843
82.6	1.257	1.098	0.9539	0.8429
82.7	1.257	1.0978	0.9537	0.8428
82.8	1.257	1.0977	0.9536	0.8426
82.9	1.256	1.0975	0.9534	0.8425
83	1.256	1.0973	0.9533	0.8424
83.1	1.256	1.0972	0.9531	0.8422
83.2	1.256	1.097	0.953	0.8421
83.3	1.256	1.0969	0.9528	0.842
83.4	1.256	1.0968	0.9527	0.8418
83.5	1.256	1.0966	0.9525	0.8417
83.6	1.256	1.0965	0.9524	0.8416
83.7	1.255	1.0963	0.9522	0.8415
83.8	1.255	1.0962	0.9521	0.8413
83.9	1.255	1.096	0.9519	0.8412
84	1.255	1.0959	0.9518	0.8411
84.1	1.255	1.0957	0.9516	0.841
84.2	1.255	1.0956	0.9515	0.8408
84.3	1.255	1.0954	0.9513	0.8407
84.4	1.255	1.0953	0.9512	0.8406
84.5	1.255	1.0952	0.951	0.8405
84.6	1.254	1.095	0.9508	0.8404
84.7	1.254	1.0949	0.9507	0.8403
84.8	1.254	1.0947	0.9505	0.8401
84.9	1.254	1.0946	0.9504	0.84
85	1.254	1.0944	0.9502	0.8399
85.1	1.254	1.0943	0.9501	0.8398
85.2	1.254	1.0941	0.9499	0.8397
85.3	1.254	1.094	0.9498	0.8395
85.4	1.253	1.0938	0.9497	0.8394
85.5	1.253	1.0937	0.9495	0.8393
85.6	1.253	1.0936	0.9494	0.8391
85.7	1.253	1.0934	0.9492	0.839
85.8	1.253	1.0933	0.9491	0.8389
85.9	1.253	1.0931	0.9489	0.8388
86	1.253	1.093	0.9488	0.8387
86.1	1.253	1.0928	0.9486	0.8386
86.2	1.253	1.0927	0.9485	0.8384
86.3	1.252	1.0925	0.9483	0.8383
86.4	1.252	1.0924	0.9482	0.8382
86.5	1.252	1.0923	0.948	0.8381
86.6	1.252	1.0921	0.9479	0.838
86.7	1.252	1.092	0.9477	0.8379
86.8	1.252	1.0919	0.9476	0.8377
86.9	1.252	1.0917	0.9475	0.8376
87	1.252	1.0916	0.9473	0.8375
87.1	1.252	1.0914	0.9472	0.8374
87.2	1.251	1.0913	0.947	0.8373
87.3	1.251	1.0912	0.9469	0.8372
87.4	1.251	1.091	0.9468	0.837
87.5	1.251	1.0909	0.9466	0.8369
87.6	1.251	1.0907	0.9465	0.8368
87.7	1.251	1.0906	0.9463	0.8367
87.8	1.251	1.0905	0.9462	0.8365
87.9	1.251	1.0903	0.9461	0.8364
88	1.251	1.0902	0.9459	0.8363
88.1	1.25	1.09	0.9458	0.8362
88.2	1.25	1.0899	0.9457	0.8361
88.3	1.25	1.0898	0.9455	0.836
88.4	1.25	1.0896	0.9454	0.8358
88.5	1.25	1.0895	0.9453	0.8357
88.6	1.25	1.0894	0.9451	0.8356
88.7	1.25	1.0892	0.945	0.8355
88.8	1.25	1.0891	0.9448	0.8354
88.9	1.25	1.089	0.9447	0.8353
89	1.249	1.0889	0.9446	0.8352
89.1	1.249	1.0887	0.9444	0.8351
89.2	1.249	1.0886	0.9443	0.835
89.3	1.249	1.0885	0.9442	0.8349
89.4	1.249	1.0883	0.944	0.8348
89.5	1.249	1.0882	0.9439	0.8347
89.6	1.249	1.0881	0.9437	0.8346
89.7	1.249	1.0879	0.9436	0.8344
89.8	1.249	1.0878	0.9435	0.8343
89.9	1.248	1.0877	0.9433	0.8342
90	1.248	1.0875	0.9432	0.8341
90.1	1.248	1.0874	0.9431	0.834
90.2	1.248	1.0873	0.9429	0.8339
90.3	1.248	1.0871	0.9428	0.8338
90.4	1.248	1.087	0.9427	0.8337
90.5	1.248	1.0869	0.9425	0.8336
90.6	1.248	1.0867	0.9424	0.8335
90.7	1.248	1.0866	0.9423	0.8334
90.8	1.248	1.0865	0.9421	0.8333
90.9	1.247	1.0863	0.942	0.8332
91	1.247	1.0862	0.9419	0.8331
91.1	1.247	1.0861	0.9417	0.833
91.2	1.247	1.086	0.9416	0.8329
91.3	1.247	1.0858	0.9415	0.8328
91.4	1.247	1.0857	0.9413	0.8327
91.5	1.247	1.0856	0.9412	0.8326
91.6	1.247	1.0854	0.9411	0.8325
91.7	1.247	1.0853	0.941	0.8324
91.8	1.246	1.0852	0.9408	0.8324
91.9	1.246	1.085	0.9407	0.8323
92	1.246	1.0849	0.9406	0.8322
92.1	1.246	1.0848	0.9404	0.8321
92.2	1.246	1.0847	0.9403	0.832
92.3	1.246	1.0845	0.9402	0.8319
92.4	1.246	1.0844	0.94	0.8318
92.5	1.246	1.0843	0.9399	0.8317
92.6	1.246	1.0841	0.9398	0.8316
92.7	1.246	1.084	0.9396	0.8315
92.8	1.245	1.0839	0.9395	0.8314
92.9	1.245	1.0838	0.9394	0.8313
93	1.245	1.0836	0.9393	0.8312
93.1	1.245	1.0835	0.9391	0.8311
93.2	1.245	1.0834	0.939	0.831
93.3	1.245	1.0833	0.9389	0.8309
93.4	1.245	1.0832	0.9387	0.8308
93.5	1.245	1.083	0.9386	0.8307
93.6	1.245	1.0829	0.9385	0.8306
93.7	1.244	1.0828	0.9383	0.8305
93.8	1.244	1.0827	0.9382	0.8304
93.9	1.244	1.0825	0.9381	0.8302
94	1.244	1.0824	0.938	0.8301
94.1	1.244	1.0823	0.9378	0.8301
94.2	1.244	1.0822	0.9377	0.83
94.3	1.244	1.082	0.9376	0.8299
94.4	1.244	1.0819	0.9375	0.8298
94.5	1.244	1.0818	0.9373	0.8297
94.6	1.244	1.0817	0.9372	0.8296
94.7	1.243	1.0815	0.9371	0.8295
94.8	1.243	1.0814	0.937	0.8294
94.9	1.243	1.0813	0.9369	0.8293
95	1.243	1.0812	0.9367	0.8292
95.1	1.243	1.081	0.9366	0.8291
95.2	1.243	1.0809	0.9365	0.829
95.3	1.243	1.0808	0.9364	0.8289
95.4	1.243	1.0807	0.9363	0.8288
95.5	1.243	1.0805	0.9361	0.8287
95.6	1.243	1.0804	0.936	0.8286
95.7	1.242	1.0803	0.9359	0.8286
95.8	1.242	1.0802	0.9358	0.8285
95.9	1.242	1.0801	0.9356	0.8284
96	1.242	1.0799	0.9355	0.8283
96.1	1.242	1.0798	0.9354	0.8282
96.2	1.242	1.0797	0.9353	0.8281
96.3	1.242	1.0796	0.9352	0.828
96.4	1.242	1.0794	0.9351	0.8279
96.5	1.242	1.0793	0.9349	0.8279
96.6	1.241	1.0792	0.9348	0.8278
96.7	1.241	1.0791	0.9347	0.8277
96.8	1.241	1.079	0.9346	0.8276
96.9	1.241	1.0789	0.9345	0.8275
97	1.241	1.0787	0.9343	0.8274
97.1	1.241	1.0786	0.9342	0.8273
97.2	1.241	1.0785	0.9341	0.8272
97.3	1.241	1.0784	0.934	0.8272
97.4	1.241	1.0783	0.9339	0.8271
97.5	1.241	1.0782	0.9337	0.827
97.6	1.24	1.078	0.9336	0.8269
97.7	1.24	1.0779	0.9335	0.8268
97.8	1.24	1.0778	0.9334	0.8267
97.9	1.24	1.0777	0.9333	0.8266
98	1.24	1.0776	0.9331	0.8265
98.1	1.24	1.0775	0.933	0.8265
98.2	1.24	1.0773	0.9329	0.8264
98.3	1.24	1.0772	0.9328	0.8263
98.4	1.24	1.0771	0.9327	0.8262
98.5	1.24	1.077	0.9326	0.8261
98.6	1.239	1.0769	0.9324	0.826
98.7	1.239	1.0767	0.9323	0.8259
98.8	1.239	1.0766	0.9322	0.8258
98.9	1.239	1.0765	0.9321	0.8258
99	1.239	1.0764	0.932	0.8257
99.1	1.239	1.0763	0.9318	0.8256
99.2	1.239	1.0762	0.9317	0.8255
99.3	1.239	1.0761	0.9316	0.8254
99.4	1.239	1.076	0.9315	0.8254
99.5	1.239	1.0758	0.9314	0.8252
99.6	1.238	1.0757	0.9313	0.8251
99.7	1.238	1.0756	0.9311	0.825
99.8	1.238	1.0755	0.931	0.8249
99.9	1.238	1.0754	0.9309	0.8248
100	1.238	1.0753	0.9308	0.8247
100.1	1.238	1.0751	0.9307	0.8246
100.2	1.238	1.075	0.9306	0.8246
100.3	1.238	1.0749	0.9304	0.8245
100.4	1.238	1.0748	0.9303	0.8244
100.5	1.238	1.0747	0.9302	0.8243
100.6	1.238	1.0746	0.9301	0.8243
100.7	1.237	1.0744	0.93	0.8242
100.8	1.237	1.0743	0.9299	0.8241
100.9	1.237	1.0742	0.9298	0.824
101	1.237	1.0741	0.9297	0.824
101.1	1.237	1.074	0.9296	0.8239
101.2	1.237	1.0739	0.9295	0.8238
101.3	1.237	1.0738	0.9293	0.8237
101.4	1.237	1.0737	0.9292	0.8237
101.5	1.237	1.0736	0.9291	0.8236
101.6	1.237	1.0735	0.929	0.8235
101.7	1.236	1.0734	0.9289	0.8234
101.8	1.236	1.0733	0.9288	0.8234
101.9	1.236	1.0731	0.9287	0.8233
102	1.236	1.073	0.9286	0.8232
102.1	1.236	1.0729	0.9285	0.8231
102.2	1.236	1.0728	0.9284	0.8231
102.3	1.236	1.0727	0.9283	0.823
102.4	1.236	1.0726	0.9282	0.8229
102.5	1.236	1.0725	0.9281	0.8228
102.6	1.236	1.0724	0.928	0.8228
102.7	1.235	1.0723	0.9279	0.8227
102.8	1.235	1.0721	0.9278	0.8226
102.9	1.235	1.0721	0.9276	0.8225
103	1.235	1.0719	0.9275	0.8225
103.1	1.235	1.0718	0.9274	0.8224
103.2	1.235	1.0717	0.9273	0.8223
103.3	1.235	1.0716	0.9272	0.8222
103.4	1.235	1.0715	0.9271	0.8221
103.5	1.235	1.0714	0.927	0.8221
103.6	1.235	1.0713	0.9269	0.822
103.7	1.235	1.0712	0.9268	0.8219
103.8	1.234	1.0711	0.9267	0.8218
103.9	1.234	1.071	0.9266	0.8218
104	1.234	1.0709	0.9265	0.8217
104.1	1.234	1.0708	0.9264	0.8216
104.2	1.234	1.0706	0.9263	0.8215
104.3	1.234	1.0705	0.9262	0.8215
104.4	1.234	1.0704	0.9261	0.8214
104.5	1.234	1.0703	0.926	0.8213
104.6	1.234	1.0702	0.9259	0.8213
104.7	1.234	1.0701	0.9258	0.8212
104.8	1.234	1.07	0.9257	0.8211
104.9	1.233	1.0699	0.9256	0.8211
105	1.233	1.0698	0.9255	0.821
105.1	1.233	1.0697	0.9254	0.8209
105.2	1.233	1.0696	0.9253	0.8209
105.3	1.233	1.0695	0.9252	0.8208
105.4	1.233	1.0694	0.9251	0.8207
105.5	1.233	1.0692	0.925	0.8207
105.6	1.233	1.0691	0.9249	0.8206
105.7	1.233	1.069	0.9248	0.8205
105.8	1.233	1.0689	0.9247	0.8205
105.9	1.233	1.0688	0.9246	0.8204
106	1.232	1.0687	0.9245	0.8204
106.1	1.232	1.0686	0.9244	0.8203
106.2	1.232	1.0685	0.9243	0.8202
106.3	1.232	1.0684	0.9242	0.8202
106.4	1.232	1.0683	0.9241	0.8201
106.5	1.232	1.0682	0.924	0.82
106.6	1.232	1.0681	0.9239	0.82
106.7	1.232	1.068	0.9238	0.8199
106.8	1.232	1.0679	0.9237	0.8198
106.9	1.232	1.0678	0.9236	0.8198
107	1.231	1.0677	0.9235	0.8197
107.1	1.231	1.0676	0.9234	0.8196
107.2	1.231	1.0675	0.9233	0.8196
107.3	1.231	1.0674	0.9232	0.8195
107.4	1.231	1.0673	0.9231	0.8194
107.5	1.231	1.0672	0.923	0.8193
107.6	1.231	1.0671	0.9229	0.8193
107.7	1.231	1.067	0.9228	0.8192
107.8	1.231	1.0669	0.9227	0.8191
107.9	1.231	1.0668	0.9226	0.8191
108	1.231	1.0667	0.9225	0.819
108.1	1.23	1.0666	0.9224	0.8189
108.2	1.23	1.0665	0.9223	0.8189
108.3	1.23	1.0664	0.9222	0.8188
108.4	1.23	1.0663	0.9221	0.8187
108.5	1.23	1.0662	0.922	0.8186
108.6	1.23	1.0661	0.922	0.8186
108.7	1.23	1.066	0.9219	0.8185
108.8	1.23	1.0659	0.9218	0.8184
108.9	1.23	1.0658	0.9217	0.8183
109	1.23	1.0657	0.9216	0.8183
109.1	1.23	1.0656	0.9215	0.8182
109.2	1.23	1.0655	0.9214	0.8182
109.3	1.229	1.0654	0.9213	0.8181
109.4	1.229	1.0653	0.9212	0.818
109.5	1.229	1.0652	0.9211	0.818
109.6	1.229	1.0651	0.921	0.8179
109.7	1.229	1.065	0.9209	0.8178
109.8	1.229	1.0649	0.9208	0.8178
109.9	1.229	1.0648	0.9207	0.8177
110	1.229	1.0647	0.9206	0.8177
110.1	1.229	1.0646	0.9205	0.8176
110.2	1.229	1.0645	0.9204	0.8175
110.3	1.229	1.0644	0.9203	0.8175
110.4	1.228	1.0643	0.9202	0.8174
110.5	1.228	1.0642	0.9201	0.8173
110.6	1.228	1.0641	0.92	0.8173
110.7	1.228	1.064	0.9199	0.8172
110.8	1.228	1.0639	0.9198	0.8171
110.9	1.228	1.0638	0.9198	0.8171
111	1.228	1.0637	0.9197	0.817
111.1	1.228	1.0636	0.9196	0.8169
111.2	1.228	1.0635	0.9195	0.8169
111.3	1.228	1.0634	0.9194	0.8168
111.4	1.228	1.0633	0.9193	0.8167
111.5	1.227	1.0632	0.9192	0.8167
111.6	1.227	1.0631	0.9191	0.8166
111.7	1.227	1.063	0.919	0.8165
111.8	1.227	1.0629	0.9189	0.8165
111.9	1.227	1.0628	0.9188	0.8164
112	1.227	1.0627	0.9187	0.8163
112.1	1.227	1.0626	0.9187	0.8162
112.2	1.227	1.0625	0.9186	0.8162
112.3	1.227	1.0624	0.9185	0.8161
112.4	1.227	1.0623	0.9184	0.816
112.5	1.227	1.0622	0.9183	0.816
112.6	1.226	1.0622	0.9182	0.8159
112.7	1.226	1.062	0.9181	0.8158
112.8	1.226	1.062	0.918	0.8158
112.9	1.226	1.0619	0.918	0.8157
113	1.226	1.0618	0.9179	0.8157
113.1	1.226	1.0617	0.9178	0.8156
113.2	1.226	1.0616	0.9177	0.8156
113.3	1.226	1.0615	0.9176	0.8155
113.4	1.226	1.0614	0.9175	0.8154
113.5	1.226	1.0613	0.9174	0.8154
113.6	1.226	1.0612	0.9174	0.8153
113.7	1.225	1.0611	0.9173	0.8152
113.8	1.225	1.061	0.9172	0.8152
113.9	1.225	1.0609	0.9171	0.8151
114	1.225	1.0609	0.917	0.8151
114.1	1.225	1.0608	0.9169	0.815
114.2	1.225	1.0607	0.9168	0.8149
114.3	1.225	1.0606	0.9168	0.8149
114.4	1.225	1.0605	0.9167	0.8148
114.5	1.225	1.0604	0.9166	0.8148
114.6	1.225	1.0603	0.9165	0.8147
114.7	1.225	1.0602	0.9164	0.8146
114.8	1.225	1.0601	0.9163	0.8146
114.9	1.224	1.06	0.9163	0.8145
115	1.224	1.0599	0.9162	0.8145
115.1	1.224	1.0598	0.9161	0.8144
115.2	1.224	1.0597	0.916	0.8143
115.3	1.224	1.0596	0.9159	0.8143
115.4	1.224	1.0595	0.9158	0.8142
115.5	1.224	1.0595	0.9157	0.8142
115.6	1.224	1.0594	0.9157	0.8141
115.7	1.224	1.0593	0.9156	0.814
115.8	1.224	1.0592	0.9155	0.814
115.9	1.224	1.0591	0.9154	0.8139
116	1.224	1.059	0.9153	0.8138
116.1	1.223	1.0589	0.9152	0.8138
116.2	1.223	1.0588	0.9152	0.8137
116.3	1.223	1.0588	0.9151	0.8137
116.4	1.223	1.0587	0.915	0.8136
116.5	1.223	1.0586	0.9149	0.8135
116.6	1.223	1.0585	0.9148	0.8135
116.7	1.223	1.0584	0.9147	0.8134
116.8	1.223	1.0583	0.9146	0.8134
116.9	1.223	1.0582	0.9146	0.8133
117	1.223	1.0581	0.9145	0.8132
117.1	1.223	1.058	0.9144	0.8132
117.2	1.223	1.0579	0.9143	0.8131
117.3	1.222	1.0579	0.9142	0.8131
117.4	1.222	1.0578	0.9141	0.813
117.5	1.222	1.0577	0.914	0.8129
117.6	1.222	1.0576	0.914	0.8129
117.7	1.222	1.0575	0.9139	0.8128
117.8	1.222	1.0574	0.9138	0.8127
117.9	1.222	1.0573	0.9137	0.8127
118	1.222	1.0572	0.9136	0.8126
118.1	1.222	1.0571	0.9135	0.8125
118.2	1.222	1.0571	0.9135	0.8125
118.3	1.222	1.057	0.9134	0.8124
118.4	1.222	1.0569	0.9133	0.8124
118.5	1.221	1.0568	0.9132	0.8123
118.6	1.221	1.0567	0.9131	0.8122
118.7	1.221	1.0566	0.913	0.8121
118.8	1.221	1.0565	0.913	0.8121
118.9	1.221	1.0564	0.9129	0.812
119	1.221	1.0563	0.9128	0.8119
119.1	1.221	1.0562	0.9127	0.8119
119.2	1.221	1.0562	0.9126	0.8118
119.3	1.221	1.0561	0.9126	0.8118
119.4	1.221	1.056	0.9125	0.8117
119.5	1.221	1.0559	0.9124	0.8116
119.6	1.221	1.0558	0.9123	0.8116
119.7	1.22	1.0557	0.9122	0.8115
119.8	1.22	1.0556	0.9121	0.8115
119.9	1.22	1.0555	0.9121	0.8114
120	1.22	1.0555	0.912	0.8114
120.1	1.22	1.0554	0.9119	0.8113
120.2	1.22	1.0553	0.9118	0.8112
120.3	1.22	1.0552	0.9117	0.8112
120.4	1.22	1.0551	0.9116	0.8111
120.5	1.22	1.055	0.9116	0.8111
120.6	1.22	1.0549	0.9115	0.811
120.7	1.22	1.0549	0.9114	0.811
120.8	1.22	1.0548	0.9113	0.8109
120.9	1.22	1.0547	0.9112	0.8109
121	1.219	1.0546	0.9111	0.8108
121.1	1.219	1.0545	0.9111	0.8107
121.2	1.219	1.0544	0.911	0.8107
121.3	1.219	1.0543	0.9109	0.8106
121.4	1.219	1.0543	0.9108	0.8105
121.5	1.219	1.0542	0.9108	0.8105
121.6	1.219	1.0541	0.9107	0.8104
121.7	1.219	1.054	0.9106	0.8103
121.8	1.219	1.0539	0.9105	0.8103
121.9	1.219	1.0538	0.9104	0.8102
122	1.219	1.0538	0.9104	0.8102
122.1	1.219	1.0537	0.9103	0.8101
122.2	1.218	1.0536	0.9102	0.8101
122.3	1.218	1.0535	0.9101	0.81
122.4	1.218	1.0534	0.91	0.8099
122.5	1.218	1.0533	0.91	0.8099
122.6	1.218	1.0533	0.9099	0.8098
122.7	1.218	1.0532	0.9098	0.8098
122.8	1.218	1.0531	0.9097	0.8097
122.9	1.218	1.053	0.9096	0.8097
123	1.218	1.0529	0.9096	0.8096
123.1	1.218	1.0528	0.9095	0.8096
123.2	1.218	1.0527	0.9094	0.8095
123.3	1.218	1.0527	0.9093	0.8095
123.4	1.217	1.0526	0.9093	0.8094
123.5	1.217	1.0525	0.9092	0.8094
123.6	1.217	1.0524	0.9091	0.8094
123.7	1.217	1.0523	0.909	0.8093
123.8	1.217	1.0522	0.9089	0.8093
123.9	1.217	1.0522	0.9089	0.8092
124	1.217	1.0521	0.9088	0.8092
124.1	1.217	1.052	0.9087	0.8092
124.2	1.217	1.0519	0.9086	0.8091
124.3	1.217	1.0518	0.9086	0.8091
124.4	1.217	1.0518	0.9085	0.809
124.5	1.217	1.0517	0.9084	0.809
124.6	1.216	1.0516	0.9083	0.8089
124.7	1.216	1.0515	0.9083	0.8089
124.8	1.216	1.0514	0.9082	0.8088
124.9	1.216	1.0514	0.9081	0.8088
125	1.216	1.0513	0.908	0.8087
125.1	1.216	1.0512	0.9079	0.8087
125.2	1.216	1.0511	0.9079	0.8087
125.3	1.216	1.051	0.9078	0.8086
125.4	1.216	1.051	0.9077	0.8086
125.5	1.216	1.0509	0.9076	0.8085
125.6	1.216	1.0508	0.9076	0.8085
125.7	1.216	1.0507	0.9075	0.8084
125.8	1.216	1.0506	0.9074	0.8084
125.9	1.215	1.0505	0.9073	0.8083
126	1.215	1.0505	0.9073	0.8083
126.1	1.215	1.0504	0.9072	0.8082
126.2	1.215	1.0503	0.9071	0.8082
126.3	1.215	1.0502	0.907	0.8081
126.4	1.215	1.0501	0.907	0.8081
126.5	1.215	1.05	0.9069	0.808
126.6	1.215	1.05	0.9068	0.808
126.7	1.215	1.0499	0.9067	0.8079
126.8	1.215	1.0498	0.9067	0.8079
126.9	1.215	1.0497	0.9066	0.8078
127	1.215	1.0496	0.9065	0.8077
127.1	1.215	1.0496	0.9064	0.8077
127.2	1.214	1.0495	0.9064	0.8076
127.3	1.214	1.0494	0.9063	0.8076
127.4	1.214	1.0493	0.9062	0.8075
127.5	1.214	1.0493	0.9062	0.8074
127.6	1.214	1.0492	0.9061	0.8074
127.7	1.214	1.0491	0.906	0.8073
127.8	1.214	1.049	0.9059	0.8073
127.9	1.214	1.049	0.9059	0.8072
128	1.214	1.0489	0.9058	0.8072
128.1	1.214	1.0488	0.9057	0.8071
128.2	1.214	1.0487	0.9057	0.8071
128.3	1.214	1.0487	0.9056	0.807
128.4	1.214	1.0486	0.9055	0.807
128.5	1.213	1.0485	0.9054	0.8069
128.6	1.213	1.0484	0.9054	0.8069
128.7	1.213	1.0483	0.9053	0.8068
128.8	1.213	1.0483	0.9052	0.8068
128.9	1.213	1.0482	0.9052	0.8067
129	1.213	1.0481	0.9051	0.8067
129.1	1.213	1.0481	0.905	0.8066
129.2	1.213	1.048	0.9049	0.8065
129.3	1.213	1.0479	0.9049	0.8065
129.4	1.213	1.0478	0.9048	0.8064
129.5	1.213	1.0477	0.9047	0.8064
129.6	1.213	1.0477	0.9047	0.8064
129.7	1.213	1.0476	0.9046	0.8063
129.8	1.212	1.0475	0.9045	0.8063
129.9	1.212	1.0474	0.9044	0.8062
130	1.212	1.0474	0.9044	0.8062
130.1	1.212	1.0473	0.9043	0.8061
130.2	1.212	1.0472	0.9042	0.8061
130.3	1.212	1.0471	0.9042	0.806
130.4	1.212	1.047	0.9041	0.806
130.5	1.212	1.047	0.904	0.8059
130.6	1.212	1.0469	0.9039	0.8059
130.7	1.212	1.0468	0.9039	0.8058
130.8	1.212	1.0467	0.9038	0.8058
130.9	1.212	1.0467	0.9037	0.8057
131	1.212	1.0466	0.9037	0.8057
131.1	1.212	1.0465	0.9036	0.8056
131.2	1.211	1.0464	0.9035	0.8056
131.3	1.211	1.0463	0.9035	0.8056
131.4	1.211	1.0463	0.9034	0.8055
131.5	1.211	1.0462	0.9033	0.8055
131.6	1.211	1.0461	0.9033	0.8055
131.7	1.211	1.046	0.9032	0.8054
131.8	1.211	1.046	0.9031	0.8054
131.9	1.211	1.0459	0.903	0.8053
132	1.211	1.0458	0.903	0.8053
132.1	1.211	1.0457	0.9029	0.8053
132.2	1.211	1.0457	0.9028	0.8052
132.3	1.211	1.0456	0.9028	0.8052
132.4	1.211	1.0455	0.9027	0.8051
132.5	1.21	1.0454	0.9026	0.8051
132.6	1.21	1.0454	0.9025	0.805
132.7	1.21	1.0453	0.9025	0.805
132.8	1.21	1.0452	0.9024	0.805
132.9	1.21	1.0451	0.9023	0.8049
133	1.21	1.045	0.9023	0.8049
133.1	1.21	1.045	0.9022	0.8048
133.2	1.21	1.0449	0.9021	0.8048
133.3	1.21	1.0448	0.9021	0.8047
133.4	1.21	1.0447	0.902	0.8047
133.5	1.21	1.0447	0.9019	0.8046
133.6	1.21	1.0446	0.9019	0.8046
133.7	1.21	1.0445	0.9018	0.8045
133.8	1.209	1.0444	0.9017	0.8045
133.9	1.209	1.0444	0.9017	0.8044
134	1.209	1.0443	0.9016	0.8044
134.1	1.209	1.0442	0.9015	0.8044
134.2	1.209	1.0441	0.9015	0.8043
134.3	1.209	1.0441	0.9014	0.8043
134.4	1.209	1.044	0.9013	0.8042
134.5	1.209	1.0439	0.9013	0.8042
134.6	1.209	1.0438	0.9012	0.8041
134.7	1.209	1.0438	0.9012	0.8041
134.8	1.209	1.0437	0.9011	0.8041
134.9	1.209	1.0436	0.901	0.804
135	1.209	1.0436	0.901	0.804
135.1	1.209	1.0435	0.9009	0.804
135.2	1.208	1.0434	0.9008	0.8039
135.3	1.208	1.0433	0.9008	0.8039
135.4	1.208	1.0433	0.9007	0.8039
135.5	1.208	1.0432	0.9006	0.8038
135.6	1.208	1.0431	0.9006	0.8038
135.7	1.208	1.0431	0.9005	0.8038
135.8	1.208	1.043	0.9004	0.8037
135.9	1.208	1.0429	0.9004	0.8037
136	1.208	1.0428	0.9003	0.8037
136.1	1.208	1.0427	0.9002	0.8036
136.2	1.208	1.0427	0.9002	0.8036
136.3	1.208	1.0426	0.9001	0.8035
136.4	1.208	1.0425	0.9	0.8035
136.5	1.208	1.0425	0.9	0.8034
136.6	1.207	1.0424	0.8999	0.8034
136.7	1.207	1.0423	0.8998	0.8033
136.8	1.207	1.0422	0.8998	0.8033
136.9	1.207	1.0422	0.8997	0.8032
137	1.207	1.0421	0.8996	0.8032
137.1	1.207	1.042	0.8996	0.8032
137.2	1.207	1.0419	0.8995	0.8031
137.3	1.207	1.0419	0.8995	0.8031
137.4	1.207	1.0418	0.8994	0.8031
137.5	1.207	1.0417	0.8993	0.803
137.6	1.207	1.0416	0.8993	0.803
137.7	1.207	1.0416	0.8992	0.803
137.8	1.207	1.0415	0.8991	0.803
137.9	1.207	1.0414	0.8991	0.8029
138	1.206	1.0414	0.899	0.8029
138.1	1.206	1.0413	0.899	0.8028
138.2	1.206	1.0412	0.8989	0.8028
138.3	1.206	1.0412	0.8988	0.8028
138.4	1.206	1.0411	0.8988	0.8027
138.5	1.206	1.041	0.8987	0.8027
138.6	1.206	1.0409	0.8986	0.8026
138.7	1.206	1.0409	0.8986	0.8026
138.8	1.206	1.0408	0.8985	0.8025
138.9	1.206	1.0407	0.8985	0.8025
139	1.206	1.0407	0.8984	0.8025
139.1	1.206	1.0406	0.8983	0.8024
139.2	1.206	1.0405	0.8983	0.8024
139.3	1.206	1.0405	0.8982	0.8023
139.4	1.205	1.0404	0.8981	0.8023
139.5	1.205	1.0403	0.8981	0.8022
139.6	1.205	1.0402	0.898	0.8022
139.7	1.205	1.0402	0.898	0.8021
139.8	1.205	1.0401	0.8979	0.8021
139.9	1.205	1.04	0.8978	0.802
140	1.205	1.0399	0.8978	0.802
140.1	1.205	1.0399	0.8977	0.8019
140.2	1.205	1.0398	0.8976	0.8019
140.3	1.205	1.0397	0.8976	0.8018
140.4	1.205	1.0397	0.8975	0.8018
140.5	1.205	1.0396	0.8975	0.8018
140.6	1.205	1.0395	0.8974	0.8017
140.7	1.205	1.0394	0.8973	0.8017
140.8	1.205	1.0394	0.8973	0.8016
140.9	1.204	1.0393	0.8972	0.8016
141	1.204	1.0392	0.8971	0.8015
141.1	1.204	1.0392	0.8971	0.8015
141.2	1.204	1.0391	0.897	0.8014
141.3	1.204	1.039	0.897	0.8014
141.4	1.204	1.039	0.8969	0.8013
141.5	1.204	1.0389	0.8968	0.8013
141.6	1.204	1.0388	0.8968	0.8013
141.7	1.204	1.0388	0.8967	0.8012
141.8	1.204	1.0387	0.8967	0.8012
141.9	1.204	1.0386	0.8966	0.8012
142	1.204	1.0386	0.8965	0.8011
142.1	1.204	1.0385	0.8965	0.8011
142.2	1.204	1.0384	0.8964	0.8011
142.3	1.203	1.0383	0.8964	0.801
142.4	1.203	1.0383	0.8963	0.801
142.5	1.203	1.0382	0.8962	0.801
142.6	1.203	1.0381	0.8962	0.8009
142.7	1.203	1.0381	0.8961	0.8009
142.8	1.203	1.038	0.896	0.8008
142.9	1.203	1.0379	0.896	0.8008
143	1.203	1.0379	0.8959	0.8008
143.1	1.203	1.0378	0.8959	0.8007
143.2	1.203	1.0377	0.8958	0.8007
143.3	1.203	1.0376	0.8957	0.8006
143.4	1.203	1.0376	0.8957	0.8006
143.5	1.203	1.0375	0.8956	0.8006
143.6	1.203	1.0374	0.8956	0.8005
143.7	1.203	1.0374	0.8955	0.8005
143.8	1.202	1.0373	0.8954	0.8004
143.9	1.202	1.0372	0.8954	0.8004
144	1.202	1.0372	0.8953	0.8004
144.1	1.202	1.0371	0.8952	0.8003
144.2	1.202	1.037	0.8952	0.8003
144.3	1.202	1.037	0.8951	0.8002
144.4	1.202	1.0369	0.8951	0.8002
144.5	1.202	1.0368	0.895	0.8002
144.6	1.202	1.0368	0.8949	0.8001
144.7	1.202	1.0367	0.8949	0.8001
144.8	1.202	1.0366	0.8948	0.8
144.9	1.202	1.0366	0.8948	0.8
145	1.202	1.0365	0.8947	0.7999
145.1	1.202	1.0364	0.8946	0.7999
145.2	1.201	1.0364	0.8946	0.7998
145.3	1.201	1.0363	0.8945	0.7998
145.4	1.201	1.0362	0.8945	0.7998
145.5	1.201	1.0362	0.8944	0.7997
145.6	1.201	1.0361	0.8943	0.7997
145.7	1.201	1.036	0.8943	0.7996
145.8	1.201	1.036	0.8942	0.7996
145.9	1.201	1.0359	0.8942	0.7996
146	1.201	1.0358	0.8941	0.7995
146.1	1.201	1.0358	0.8941	0.7995
146.2	1.201	1.0357	0.894	0.7995
146.3	1.201	1.0356	0.8939	0.7994
146.4	1.201	1.0356	0.8939	0.7994
146.5	1.201	1.0355	0.8938	0.7993
146.6	1.201	1.0354	0.8938	0.7993
146.7	1.2	1.0354	0.8937	0.7992
146.8	1.2	1.0353	0.8937	0.7992
146.9	1.2	1.0352	0.8936	0.7991
147	1.2	1.0352	0.8935	0.7991
147.1	1.2	1.0351	0.8935	0.799
147.2	1.2	1.035	0.8934	0.799
147.3	1.2	1.035	0.8934	0.7989
147.4	1.2	1.0349	0.8933	0.7989
147.5	1.2	1.0348	0.8932	0.7989
147.6	1.1999	1.0348	0.8932	0.7988
147.7	1.1998	1.0347	0.8931	0.7988
147.8	1.1998	1.0346	0.8931	0.7987
147.9	1.1997	1.0346	0.893	0.7987
148	1.1996	1.0345	0.893	0.7986
148.1	1.1996	1.0344	0.8929	0.7986
148.2	1.1995	1.0344	0.8929	0.7985
148.3	1.1994	1.0343	0.8928	0.7985
148.4	1.1994	1.0342	0.8927	0.7985
148.5	1.1993	1.0342	0.8927	0.7984
148.6	1.1992	1.0341	0.8926	0.7984
148.7	1.1992	1.034	0.8926	0.7984
148.8	1.1991	1.034	0.8925	0.7983
148.9	1.199	1.0339	0.8925	0.7983
149	1.199	1.0339	0.8924	0.7983
149.1	1.1989	1.0338	0.8924	0.7983
149.2	1.1988	1.0337	0.8923	0.7982
149.3	1.1988	1.0337	0.8923	0.7982
149.4	1.1987	1.0336	0.8922	0.7982
149.5	1.1986	1.0335	0.8921	0.7981
149.6	1.1986	1.0335	0.8921	0.7981
149.7	1.1985	1.0334	0.892	0.7981
149.8	1.1984	1.0333	0.892	0.798
149.9	1.1984	1.0333	0.8919	0.798
150	1.1983	1.0332	0.8919	0.798
150.1	1.1982	1.0332	0.8918	0.7979
150.2	1.1982	1.0331	0.8918	0.7979
150.3	1.1981	1.033	0.8917	0.7979
150.4	1.198	1.033	0.8917	0.7978
150.5	1.198	1.0329	0.8916	0.7978
150.6	1.1979	1.0328	0.8916	0.7978
150.7	1.1978	1.0328	0.8915	0.7977
150.8	1.1978	1.0327	0.8915	0.7977
150.9	1.1977	1.0326	0.8914	0.7977
151	1.1976	1.0326	0.8913	0.7976
151.1	1.1976	1.0325	0.8913	0.7976
151.2	1.1975	1.0324	0.8912	0.7976
151.3	1.1974	1.0324	0.8912	0.7975
151.4	1.1974	1.0323	0.8911	0.7975
151.5	1.1973	1.0322	0.8911	0.7975
151.6	1.1972	1.0322	0.891	0.7974
151.7	1.1972	1.0321	0.891	0.7974
151.8	1.1971	1.0321	0.8909	0.7974
151.9	1.197	1.032	0.8909	0.7973
152	1.197	1.0319	0.8908	0.7973
152.1	1.1969	1.0319	0.8908	0.7973
152.2	1.1968	1.0318	0.8907	0.7972
152.3	1.1968	1.0317	0.8907	0.7972
152.4	1.1967	1.0317	0.8906	0.7972
152.5	1.1966	1.0316	0.8905	0.7971
152.6	1.1966	1.0316	0.8905	0.7971
152.7	1.1965	1.0315	0.8904	0.7971
152.8	1.1964	1.0314	0.8904	0.797
152.9	1.1964	1.0314	0.8903	0.797
153	1.1963	1.0313	0.8903	0.797
153.1	1.1962	1.0313	0.8902	0.7969
153.2	1.1962	1.0312	0.8902	0.7969
153.3	1.1961	1.0311	0.8901	0.7968
153.4	1.1961	1.0311	0.8901	0.7968
153.5	1.196	1.031	0.89	0.7968
153.6	1.1959	1.0309	0.89	0.7967
153.7	1.1959	1.0309	0.8899	0.7967
153.8	1.1958	1.0308	0.8899	0.7966
153.9	1.1957	1.0307	0.8898	0.7966
154	1.1957	1.0307	0.8898	0.7966
154.1	1.1956	1.0306	0.8897	0.7965
154.2	1.1956	1.0305	0.8896	0.7965
154.3	1.1955	1.0305	0.8896	0.7965
154.4	1.1954	1.0304	0.8895	0.7964
154.5	1.1954	1.0304	0.8895	0.7964
154.6	1.1953	1.0303	0.8895	0.7963
154.7	1.1952	1.0302	0.8894	0.7963
154.8	1.1952	1.0302	0.8894	0.7963
154.9	1.1951	1.0301	0.8893	0.7962
155	1.195	1.0301	0.8893	0.7962
155.1	1.195	1.03	0.8892	0.7962
155.2	1.1949	1.0299	0.8892	0.7961
155.3	1.1949	1.0299	0.8891	0.7961
155.4	1.1948	1.0298	0.8891	0.7961
155.5	1.1947	1.0298	0.889	0.7961
155.6	1.1947	1.0297	0.889	0.796
155.7	1.1946	1.0296	0.8889	0.796
155.8	1.1945	1.0296	0.8889	0.796
155.9	1.1945	1.0295	0.8888	0.7959
156	1.1944	1.0294	0.8888	0.7959
156.1	1.1943	1.0294	0.8887	0.7959
156.2	1.1943	1.0293	0.8887	0.7958
156.3	1.1942	1.0293	0.8886	0.7958
156.4	1.1941	1.0292	0.8886	0.7958
156.5	1.1941	1.0292	0.8885	0.7958
156.6	1.194	1.0291	0.8885	0.7957
156.7	1.194	1.029	0.8884	0.7957
156.8	1.1939	1.029	0.8884	0.7957
156.9	1.1938	1.0289	0.8883	0.7957
157	1.1938	1.0289	0.8883	0.7957
157.1	1.1937	1.0288	0.8882	0.7956
157.2	1.1937	1.0287	0.8882	0.7956
157.3	1.1936	1.0287	0.8882	0.7956
157.4	1.1935	1.0286	0.8881	0.7955
157.5	1.1935	1.0286	0.8881	0.7955
157.6	1.1934	1.0285	0.888	0.7955
157.7	1.1933	1.0284	0.888	0.7955
157.8	1.1933	1.0284	0.8879	0.7954
157.9	1.1932	1.0283	0.8879	0.7954
158	1.1932	1.0283	0.8878	0.7954
158.1	1.1931	1.0282	0.8878	0.7954
158.2	1.193	1.0282	0.8877	0.7953
158.3	1.193	1.0281	0.8877	0.7953
158.4	1.1929	1.028	0.8876	0.7953
158.5	1.1929	1.028	0.8876	0.7952
158.6	1.1928	1.0279	0.8875	0.7952
158.7	1.1927	1.0279	0.8875	0.7952
158.8	1.1927	1.0278	0.8874	0.7951
158.9	1.1926	1.0277	0.8874	0.7951
159	1.1925	1.0277	0.8873	0.7951
159.1	1.1925	1.0276	0.8873	0.795
159.2	1.1924	1.0276	0.8872	0.795
159.3	1.1923	1.0275	0.8872	0.795
159.4	1.1923	1.0274	0.8871	0.7949
159.5	1.1922	1.0274	0.8871	0.7949
159.6	1.1922	1.0273	0.887	0.7949
159.7	1.1921	1.0273	0.887	0.7949
159.8	1.192	1.0272	0.8869	0.7948
159.9	1.192	1.0271	0.8869	0.7948
160	1.1919	1.0271	0.8868	0.7948
160.1	1.1918	1.027	0.8868	0.7947
160.2	1.1918	1.027	0.8867	0.7947
160.3	1.1917	1.0269	0.8867	0.7946
160.4	1.1916	1.0268	0.8866	0.7946
160.5	1.1916	1.0268	0.8866	0.7946
160.6	1.1915	1.0267	0.8865	0.7945
160.7	1.1915	1.0267	0.8865	0.7945
160.8	1.1914	1.0266	0.8864	0.7944
160.9	1.1914	1.0266	0.8864	0.7944
161	1.1913	1.0265	0.8863	0.7943
161.1	1.1912	1.0264	0.8863	0.7943
161.2	1.1912	1.0264	0.8863	0.7943
161.3	1.1911	1.0263	0.8862	0.7942
161.4	1.1911	1.0263	0.8862	0.7942
161.5	1.191	1.0262	0.8861	0.7942
161.6	1.1909	1.0262	0.8861	0.7941
161.7	1.1909	1.0261	0.886	0.7941
161.8	1.1908	1.0261	0.886	0.7941
161.9	1.1908	1.026	0.8859	0.794
162	1.1907	1.0259	0.8859	0.794
162.1	1.1906	1.0259	0.8858	0.794
162.2	1.1906	1.0258	0.8858	0.7939
162.3	1.1905	1.0258	0.8857	0.7939
162.4	1.1905	1.0257	0.8857	0.7939
162.5	1.1904	1.0257	0.8857	0.7939
162.6	1.1903	1.0256	0.8856	0.7938
162.7	1.1903	1.0255	0.8856	0.7938
162.8	1.1902	1.0255	0.8855	0.7938
162.9	1.1902	1.0254	0.8855	0.7937
163	1.1901	1.0254	0.8854	0.7937
163.1	1.19	1.0253	0.8854	0.7937
163.2	1.19	1.0253	0.8853	0.7936
163.3	1.1899	1.0252	0.8853	0.7936
163.4	1.1899	1.0251	0.8852	0.7936
163.5	1.1898	1.0251	0.8852	0.7936
163.6	1.1897	1.025	0.8851	0.7935
163.7	1.1897	1.025	0.8851	0.7935
163.8	1.1896	1.0249	0.885	0.7935
163.9	1.1895	1.0249	0.885	0.7935
164	1.1895	1.0248	0.8849	0.7934
164.1	1.1894	1.0248	0.8849	0.7934
164.2	1.1894	1.0247	0.8848	0.7933
164.3	1.1893	1.0246	0.8848	0.7933
164.4	1.1892	1.0246	0.8847	0.7933
164.5	1.1892	1.0245	0.8847	0.7933
164.6	1.1891	1.0245	0.8846	0.7932
164.7	1.1891	1.0244	0.8846	0.7932
164.8	1.189	1.0244	0.8845	0.7932
164.9	1.1889	1.0243	0.8845	0.7931
165	1.1889	1.0242	0.8844	0.7931
165.1	1.1888	1.0242	0.8844	0.7931
165.2	1.1888	1.0241	0.8843	0.7931
165.3	1.1887	1.0241	0.8843	0.793
165.4	1.1886	1.024	0.8843	0.793
165.5	1.1886	1.024	0.8842	0.793
165.6	1.1885	1.0239	0.8842	0.793
165.7	1.1885	1.0239	0.8841	0.7929
165.8	1.1884	1.0238	0.8841	0.7929
165.9	1.1883	1.0237	0.884	0.7929
166	1.1883	1.0237	0.884	0.7929
166.1	1.1882	1.0236	0.8839	0.7928
166.2	1.1882	1.0236	0.8839	0.7928
166.3	1.1881	1.0235	0.8839	0.7928
166.4	1.1881	1.0235	0.8838	0.7927
166.5	1.188	1.0234	0.8838	0.7927
166.6	1.1879	1.0234	0.8837	0.7927
166.7	1.1879	1.0233	0.8837	0.7926
166.8	1.1878	1.0232	0.8836	0.7926
166.9	1.1878	1.0232	0.8836	0.7926
167	1.1877	1.0232	0.8836	0.7926
167.1	1.1876	1.0231	0.8835	0.7925
167.2	1.1876	1.023	0.8835	0.7925
167.3	1.1875	1.023	0.8834	0.7925
167.4	1.1874	1.0229	0.8834	0.7924
167.5	1.1874	1.0229	0.8833	0.7924
167.6	1.1873	1.0228	0.8833	0.7924
167.7	1.1873	1.0228	0.8832	0.7923
167.8	1.1872	1.0227	0.8832	0.7923
167.9	1.1872	1.0226	0.8832	0.7923
168	1.1871	1.0226	0.8831	0.7922
168.1	1.187	1.0225	0.8831	0.7922
168.2	1.187	1.0225	0.883	0.7922
168.3	1.1869	1.0224	0.883	0.7921
168.4	1.1869	1.0224	0.8829	0.7921
168.5	1.1868	1.0223	0.8829	0.7921
168.6	1.1867	1.0223	0.8829	0.7921
168.7	1.1867	1.0222	0.8828	0.792
168.8	1.1866	1.0222	0.8828	0.792
168.9	1.1866	1.0221	0.8827	0.792
169	1.1865	1.022	0.8827	0.792
169.1	1.1864	1.022	0.8826	0.7919
169.2	1.1864	1.0219	0.8826	0.7919
169.3	1.1863	1.0219	0.8826	0.7919
169.4	1.1863	1.0218	0.8825	0.7919
169.5	1.1862	1.0218	0.8825	0.7919
169.6	1.1861	1.0217	0.8824	0.7919
169.7	1.1861	1.0217	0.8824	0.7919
169.8	1.186	1.0216	0.8823	0.7919
169.9	1.186	1.0216	0.8823	0.7918
170	1.1859	1.0215	0.8822	0.7918
170.1	1.1858	1.0214	0.8822	0.7918
170.2	1.1858	1.0214	0.8822	0.7918
170.3	1.1857	1.0213	0.8821	0.7918
170.4	1.1857	1.0213	0.8821	0.7917
170.5	1.1856	1.0212	0.882	0.7917
170.6	1.1856	1.0212	0.882	0.7917
170.7	1.1855	1.0211	0.8819	0.7917
170.8	1.1854	1.0211	0.8819	0.7916
170.9	1.1854	1.021	0.8819	0.7916
171	1.1853	1.021	0.8818	0.7916
171.1	1.1853	1.0209	0.8818	0.7915
171.2	1.1852	1.0208	0.8817	0.7915
171.3	1.1852	1.0208	0.8817	0.7915
171.4	1.1851	1.0207	0.8816	0.7914
171.5	1.1851	1.0207	0.8816	0.7914
171.6	1.185	1.0206	0.8816	0.7914
171.7	1.1849	1.0206	0.8815	0.7914
171.8	1.1849	1.0205	0.8815	0.7913
171.9	1.1848	1.0205	0.8814	0.7913
172	1.1848	1.0204	0.8814	0.7913
172.1	1.1847	1.0204	0.8814	0.7913
172.2	1.1846	1.0203	0.8813	0.7913
172.3	1.1846	1.0203	0.8813	0.7912
172.4	1.1845	1.0202	0.8812	0.7912
172.5	1.1845	1.0201	0.8812	0.7912
172.6	1.1844	1.0201	0.8811	0.7912
172.7	1.1844	1.02	0.8811	0.7912
172.8	1.1843	1.02	0.8811	0.7911
172.9	1.1842	1.0199	0.881	0.7911
173	1.1842	1.0199	0.881	0.7911
173.1	1.1841	1.0198	0.8809	0.7911
173.2	1.1841	1.0198	0.8809	0.791
173.3	1.184	1.0197	0.8809	0.791
173.4	1.184	1.0197	0.8808	0.791
173.5	1.1839	1.0196	0.8808	0.7909
173.6	1.1838	1.0196	0.8807	0.7909
173.7	1.1838	1.0195	0.8807	0.7909
173.8	1.1837	1.0195	0.8806	0.7908
173.9	1.1837	1.0194	0.8806	0.7908
174	1.1836	1.0193	0.8806	0.7908
174.1	1.1836	1.0193	0.8805	0.7907
174.2	1.1835	1.0192	0.8805	0.7907
174.3	1.1835	1.0192	0.8804	0.7906
174.4	1.1834	1.0191	0.8804	0.7906
174.5	1.1833	1.0191	0.8803	0.7906
174.6	1.1833	1.019	0.8803	0.7905
174.7	1.1832	1.019	0.8802	0.7905
174.8	1.1832	1.0189	0.8802	0.7905
174.9	1.1831	1.0189	0.8802	0.7904
175	1.1831	1.0188	0.8801	0.7904
175.1	1.183	1.0188	0.8801	0.7904
175.2	1.183	1.0187	0.88	0.7904
175.3	1.1829	1.0187	0.88	0.7903
175.4	1.1828	1.0186	0.8799	0.7903
175.5	1.1828	1.0186	0.8799	0.7903
175.6	1.1827	1.0185	0.8798	0.7903
175.7	1.1827	1.0184	0.8798	0.7902
175.8	1.1826	1.0184	0.8798	0.7902
175.9	1.1826	1.0184	0.8797	0.7902
176	1.1825	1.0183	0.8797	0.7902
176.1	1.1825	1.0182	0.8796	0.7902
176.2	1.1824	1.0182	0.8796	0.7901
176.3	1.1824	1.0181	0.8795	0.7901
176.4	1.1823	1.0181	0.8795	0.7901
176.5	1.1822	1.018	0.8795	0.7901
176.6	1.1822	1.018	0.8794	0.79
176.7	1.1821	1.0179	0.8794	0.79
176.8	1.1821	1.0179	0.8793	0.79
176.9	1.182	1.0178	0.8793	0.7899
177	1.182	1.0178	0.8792	0.7899
177.1	1.1819	1.0177	0.8792	0.7898
177.2	1.1819	1.0177	0.8792	0.7898
177.3	1.1818	1.0176	0.8791	0.7898
177.4	1.1817	1.0176	0.8791	0.7897
177.5	1.1817	1.0175	0.879	0.7897
177.6	1.1816	1.0175	0.879	0.7897
177.7	1.1816	1.0174	0.879	0.7896
177.8	1.1815	1.0174	0.8789	0.7896
177.9	1.1814	1.0173	0.8789	0.7895
178	1.1814	1.0173	0.8788	0.7895
178.1	1.1813	1.0172	0.8788	0.7895
178.2	1.1813	1.0172	0.8787	0.7894
178.3	1.1812	1.0171	0.8787	0.7894
178.4	1.1812	1.0171	0.8787	0.7894
178.5	1.1811	1.017	0.8786	0.7893
178.6	1.1811	1.017	0.8786	0.7893
178.7	1.181	1.017	0.8785	0.7893
178.8	1.181	1.0169	0.8785	0.7892
178.9	1.1809	1.0169	0.8785	0.7892
179	1.1809	1.0168	0.8784	0.7892
179.1	1.1808	1.0168	0.8784	0.7892
179.2	1.1807	1.0167	0.8783	0.7891
179.3	1.1807	1.0167	0.8783	0.7891
179.4	1.1806	1.0166	0.8783	0.7891
179.5	1.1806	1.0166	0.8782	0.7891
179.6	1.1805	1.0165	0.8782	0.789
179.7	1.1805	1.0165	0.8781	0.789
179.8	1.1804	1.0164	0.8781	0.789
179.9	1.1804	1.0164	0.8781	0.7889
180	1.1803	1.0163	0.878	0.7889
180.1	1.1803	1.0163	0.878	0.7888
180.2	1.1802	1.0162	0.8779	0.7888
180.3	1.1802	1.0162	0.8779	0.7887
180.4	1.1801	1.0161	0.8779	0.7887
180.5	1.18	1.0161	0.8778	0.7887
180.6	1.18	1.016	0.8778	0.7886
180.7	1.1799	1.016	0.8777	0.7886
180.8	1.1799	1.0159	0.8777	0.7886
180.9	1.1798	1.0159	0.8777	0.7885
181	1.1798	1.0158	0.8776	0.7885
181.1	1.1797	1.0158	0.8776	0.7885
181.2	1.1797	1.0157	0.8775	0.7885
181.3	1.1796	1.0157	0.8775	0.7885
181.4	1.1796	1.0156	0.8774	0.7884
181.5	1.1795	1.0156	0.8774	0.7884
181.6	1.1794	1.0155	0.8774	0.7884
181.7	1.1794	1.0155	0.8773	0.7883
181.8	1.1793	1.0154	0.8773	0.7883
181.9	1.1793	1.0154	0.8773	0.7883
182	1.1792	1.0154	0.8772	0.7882
182.1	1.1792	1.0153	0.8772	0.7882
182.2	1.1791	1.0153	0.8771	0.7882
182.3	1.1791	1.0152	0.8771	0.7882
182.4	1.179	1.0152	0.8771	0.7881
182.5	1.1789	1.0151	0.877	0.7881
182.6	1.1789	1.0151	0.877	0.7881
182.7	1.1788	1.015	0.877	0.7881
182.8	1.1788	1.015	0.8769	0.7881
182.9	1.1787	1.0149	0.8769	0.788
183	1.1787	1.0149	0.8769	0.788
183.1	1.1786	1.0148	0.8768	0.788
183.2	1.1786	1.0148	0.8768	0.788
183.3	1.1785	1.0147	0.8767	0.788
183.4	1.1785	1.0147	0.8767	0.7879
183.5	1.1784	1.0146	0.8767	0.7879
183.6	1.1784	1.0146	0.8766	0.7879
183.7	1.1783	1.0145	0.8766	0.7878
183.8	1.1783	1.0145	0.8766	0.7878
183.9	1.1782	1.0144	0.8765	0.7878
184	1.1782	1.0144	0.8765	0.7878
184.1	1.1781	1.0143	0.8764	0.7877
184.2	1.1781	1.0143	0.8764	0.7877
184.3	1.178	1.0142	0.8764	0.7877
184.4	1.178	1.0142	0.8763	0.7876
184.5	1.1779	1.0141	0.8763	0.7876
184.6	1.1779	1.0141	0.8763	0.7876
184.7	1.1778	1.014	0.8762	0.7875
184.8	1.1778	1.014	0.8762	0.7875
184.9	1.1777	1.0139	0.8761	0.7874
185	1.1777	1.0139	0.8761	0.7874
185.1	1.1776	1.0139	0.8761	0.7874
185.2	1.1776	1.0138	0.876	0.7874
185.3	1.1775	1.0138	0.876	0.7873
185.4	1.1774	1.0137	0.8759	0.7873
185.5	1.1774	1.0137	0.8759	0.7873
185.6	1.1773	1.0136	0.8759	0.7873
185.7	1.1773	1.0136	0.8758	0.7872
185.8	1.1772	1.0135	0.8758	0.7872
185.9	1.1772	1.0135	0.8758	0.7872
186	1.1771	1.0134	0.8757	0.7872
186.1	1.1771	1.0134	0.8757	0.7871
186.2	1.177	1.0133	0.8756	0.7871
186.3	1.177	1.0133	0.8756	0.7871
186.4	1.1769	1.0132	0.8756	0.787
186.5	1.1769	1.0132	0.8755	0.787
186.6	1.1768	1.0131	0.8755	0.787
186.7	1.1768	1.0131	0.8755	0.787
186.8	1.1767	1.0131	0.8754	0.7869
186.9	1.1767	1.013	0.8754	0.7869
187	1.1766	1.013	0.8753	0.7869
187.1	1.1766	1.0129	0.8753	0.7869
187.2	1.1765	1.0129	0.8753	0.7868
187.3	1.1764	1.0128	0.8752	0.7868
187.4	1.1764	1.0128	0.8752	0.7868
187.5	1.1763	1.0127	0.8752	0.7867
187.6	1.1763	1.0127	0.8751	0.7867
187.7	1.1762	1.0126	0.8751	0.7867
187.8	1.1762	1.0126	0.8751	0.7866
187.9	1.1761	1.0125	0.875	0.7866
188	1.1761	1.0125	0.875	0.7866
188.1	1.176	1.0124	0.8749	0.7865
188.2	1.176	1.0124	0.8749	0.7865
188.3	1.1759	1.0124	0.8749	0.7865
188.4	1.1759	1.0123	0.8748	0.7864
188.5	1.1758	1.0123	0.8748	0.7864
188.6	1.1758	1.0122	0.8748	0.7864
188.7	1.1757	1.0122	0.8747	0.7863
188.8	1.1757	1.0121	0.8747	0.7863
188.9	1.1756	1.0121	0.8747	0.7863
189	1.1756	1.012	0.8746	0.7862
189.1	1.1755	1.012	0.8746	0.7862
189.2	1.1755	1.0119	0.8746	0.7862
189.3	1.1754	1.0119	0.8745	0.7861
189.4	1.1754	1.0118	0.8745	0.7861
189.5	1.1753	1.0118	0.8744	0.7861
189.6	1.1753	1.0118	0.8744	0.7861
189.7	1.1752	1.0117	0.8744	0.786
189.8	1.1752	1.0117	0.8743	0.786
189.9	1.1751	1.0116	0.8743	0.786
190	1.1751	1.0116	0.8743	0.7859
190.1	1.175	1.0115	0.8742	0.7859
190.2	1.175	1.0115	0.8742	0.7858
190.3	1.1749	1.0114	0.8742	0.7858
190.4	1.1749	1.0114	0.8741	0.7858
190.5	1.1748	1.0113	0.8741	0.7857
190.6	1.1748	1.0113	0.874	0.7857
190.7	1.1747	1.0113	0.874	0.7857
190.8	1.1747	1.0112	0.874	0.7856
190.9	1.1746	1.0112	0.8739	0.7856
191	1.1746	1.0111	0.8739	0.7856
191.1	1.1745	1.0111	0.8739	0.7855
191.2	1.1744	1.011	0.8738	0.7855
191.3	1.1744	1.011	0.8738	0.7855
191.4	1.1743	1.0109	0.8738	0.7854
191.5	1.1743	1.0109	0.8737	0.7854
191.6	1.1742	1.0108	0.8737	0.7853
191.7	1.1742	1.0108	0.8736	0.7853
191.8	1.1742	1.0107	0.8736	0.7853
191.9	1.1741	1.0107	0.8736	0.7852
192	1.174	1.0107	0.8735	0.7852
192.1	1.174	1.0106	0.8735	0.7852
192.2	1.1739	1.0106	0.8735	0.7852
192.3	1.1739	1.0105	0.8734	0.7852
192.4	1.1738	1.0105	0.8734	0.7851
192.5	1.1738	1.0104	0.8734	0.7851
192.6	1.1737	1.0104	0.8733	0.7851
192.7	1.1737	1.0103	0.8733	0.7851
192.8	1.1736	1.0103	0.8732	0.785
192.9	1.1736	1.0103	0.8732	0.785
193	1.1735	1.0102	0.8732	0.785
193.1	1.1735	1.0102	0.8731	0.7849
193.2	1.1734	1.0101	0.8731	0.7849
193.3	1.1734	1.0101	0.8731	0.7848
193.4	1.1733	1.01	0.873	0.7848
193.5	1.1733	1.01	0.873	0.7848
193.6	1.1732	1.0099	0.873	0.7848
193.7	1.1732	1.0099	0.8729	0.7847
193.8	1.1731	1.0099	0.8729	0.7847
193.9	1.1731	1.0098	0.8728	0.7847
194	1.173	1.0098	0.8728	0.7847
194.1	1.173	1.0097	0.8728	0.7847
194.2	1.1729	1.0097	0.8727	0.7846
194.3	1.1729	1.0096	0.8727	0.7846
194.4	1.1728	1.0096	0.8727	0.7846
194.5	1.1728	1.0095	0.8726	0.7846
194.6	1.1727	1.0095	0.8726	0.7845
194.7	1.1727	1.0094	0.8726	0.7845
194.8	1.1726	1.0094	0.8725	0.7845
194.9	1.1726	1.0093	0.8725	0.7844
195	1.1725	1.0093	0.8725	0.7844
195.1	1.1725	1.0093	0.8724	0.7843
195.2	1.1724	1.0092	0.8724	0.7843
195.3	1.1724	1.0092	0.8724	0.7843
195.4	1.1723	1.0091	0.8723	0.7842
195.5	1.1723	1.0091	0.8723	0.7842
195.6	1.1722	1.009	0.8722	0.7842
195.7	1.1722	1.009	0.8722	0.7841
195.8	1.1721	1.009	0.8722	0.7841
195.9	1.1721	1.0089	0.8721	0.7841
196	1.172	1.0089	0.8721	0.784
196.1	1.172	1.0088	0.8721	0.784
196.2	1.1719	1.0088	0.872	0.784
196.3	1.1719	1.0087	0.872	0.7839
196.4	1.1718	1.0087	0.872	0.7839
196.5	1.1718	1.0086	0.8719	0.7839
196.6	1.1717	1.0086	0.8719	0.7839
196.7	1.1717	1.0086	0.8719	0.7838
196.8	1.1716	1.0085	0.8718	0.7838
196.9	1.1716	1.0085	0.8718	0.7838
197	1.1715	1.0084	0.8718	0.7838
197.1	1.1715	1.0084	0.8717	0.7837
197.2	1.1714	1.0083	0.8717	0.7837
197.3	1.1714	1.0083	0.8717	0.7837
197.4	1.1714	1.0083	0.8716	0.7837
197.5	1.1713	1.0082	0.8716	0.7837
197.6	1.1712	1.0082	0.8716	0.7836
197.7	1.1712	1.0081	0.8715	0.7836
197.8	1.1711	1.0081	0.8715	0.7836
197.9	1.1711	1.008	0.8715	0.7835
198	1.171	1.008	0.8714	0.7835
198.1	1.171	1.0079	0.8714	0.7835
198.2	1.171	1.0079	0.8714	0.7834
198.3	1.1709	1.0078	0.8713	0.7834
198.4	1.1709	1.0078	0.8713	0.7834
198.5	1.1708	1.0078	0.8713	0.7834
198.6	1.1708	1.0077	0.8712	0.7833
198.7	1.1707	1.0077	0.8712	0.7833
198.8	1.1707	1.0076	0.8712	0.7833
198.9	1.1706	1.0076	0.8711	0.7832
199	1.1706	1.0076	0.8711	0.7832
199.1	1.1705	1.0075	0.8711	0.7832
199.2	1.1705	1.0075	0.871	0.7832
199.3	1.1704	1.0074	0.871	0.7831
199.4	1.1704	1.0074	0.8709	0.7831
199.5	1.1703	1.0073	0.8709	0.7831
199.6	1.1703	1.0073	0.8709	0.783
199.7	1.1702	1.0072	0.8708	0.783
199.8	1.1702	1.0072	0.8708	0.783
199.9	1.1701	1.0071	0.8708	0.783
[truncated: 8,002 more rows]

## Sheet: Fig. 4
E - Ef (eV)	25 ℃	E - Ef (eV)	90 ℃
-36.5793	0	-36.2299	0
-36.5563	0	-36.2069	0
-36.5333	0	-36.1829	0
-36.5103	0	-36.1599	0
-36.4863	0	-36.1369	0
-36.4633	0	-36.1129	0
-36.4403	0	-36.0899	0
-36.4173	0	-36.0669	0
-36.3933	0	-36.0439	0
-36.3703	0	-36.0199	0
-36.3473	0	-35.9969	0
-36.3243	0	-35.9739	0
-36.3013	0	-35.9499	0
-36.2773	0	-35.9269	0
-36.2543	0	-35.9039	0
-36.2313	0	-35.8809	0
-36.2083	0	-35.8569	0
-36.1843	0	-35.8339	0
-36.1613	0	-35.8109	0
-36.1383	0	-35.7879	0
-36.1153	0	-35.7639	0
-36.0923	0	-35.7409	0
-36.0683	0	-35.7179	0
-36.0453	0	-35.6939	0
-36.0223	0	-35.6709	0
-35.9993	0	-35.6479	0
-35.9753	0	-35.6249	0
-35.9523	0	-35.6009	0
-35.9293	0	-35.5779	0
-35.9063	0	-35.5549	0
-35.8833	0	-35.5309	0
-35.8593	0	-35.5079	0
-35.8363	0	-35.4849	0
-35.8133	0	-35.4619	0
-35.7903	0	-35.4379	0
-35.7663	0	-35.4149	0
-35.7433	0	-35.3919	0
-35.7203	0	-35.3679	0
-35.6973	0	-35.3449	0
-35.6733	0	-35.3219	0
-35.6503	0	-35.2989	0
-35.6273	0	-35.2749	0
-35.6043	0	-35.2519	0
-35.5813	0	-35.2289	0
-35.5573	0	-35.2059	0
-35.5343	0	-35.1819	0
-35.5113	0	-35.1589	0
-35.4883	0	-35.1359	0
-35.4643	0	-35.1119	0
-35.4413	0	-35.0889	0
-35.4183	0	-35.0659	0
-35.3953	0	-35.0429	0
-35.3723	0	-35.0189	0
-35.3483	0	-34.9959	0
-35.3253	0	-34.9729	0
-35.3023	0	-34.9489	0
-35.2793	0	-34.9259	0
-35.2553	0	-34.9029	0
-35.2323	0	-34.8799	0
-35.2093	0	-34.8559	0
-35.1863	0	-34.8329	0
-35.1623	0	-34.8099	0
-35.1393	0	-34.7869	0
-35.1163	0	-34.7629	0
-35.0933	0	-34.7399	0
-35.0703	0	-34.7169	0
-35.0463	0	-34.6929	0
-35.0233	0	-34.6699	0
-35.0003	0	-34.6469	0
-34.9773	0	-34.6239	0
-34.9533	0	-34.5999	0
-34.9303	0	-34.5769	0
-34.9073	0	-34.5539	0
-34.8843	0	-34.5299	0
-34.8613	0	-34.5069	0
-34.8373	0	-34.4839	0
-34.8143	0	-34.4609	0
-34.7913	0	-34.4369	0
-34.7683	0	-34.4139	0
-34.7443	0	-34.3909	0
-34.7213	0	-34.3679	0
-34.6983	0	-34.3439	0
-34.6753	0	-34.3209	0
-34.6523	0	-34.2979	0
-34.6283	0	-34.2739	0
-34.6053	0	-34.2509	0
-34.5823	0	-34.2279	0
-34.5593	0	-34.2049	0
-34.5353	0	-34.1809	0
-34.5123	6e-05	-34.1579	4e-05
-34.4893	0.00028	-34.1349	0.00024
-34.4663	0.00103	-34.1109	0.00089
-34.4423	0.0027	-34.0879	0.00249
-34.4193	0.0051	-34.0649	0.00499
-34.3963	0.00671	-34.0419	0.00709
-34.3733	0.00616	-34.0179	0.00705
-34.3503	0.00385	-33.9949	0.00487
-34.3263	0.00166	-33.9719	0.00232
-34.3033	0.00046	-33.9479	0.00074
-34.2803	9e-05	-33.9249	0.00017
-34.2573	0	-33.9019	3e-05
-34.2333	0	-33.8789	0
-34.2103	0	-33.8549	0
-34.1873	0	-33.8319	0
-34.1643	0	-33.8089	0
-34.1413	0	-33.7859	0
-34.1173	0	-33.7619	0
-34.0943	0	-33.7389	0
-34.0713	0	-33.7159	0
-34.0483	0	-33.6919	0
-34.0243	0	-33.6689	0
-34.0013	0	-33.6459	0
-33.9783	0	-33.6229	0
-33.9553	0	-33.5989	0
-33.9323	0	-33.5759	0
-33.9083	0	-33.5529	0
-33.8853	0	-33.5289	0
-33.8623	0	-33.5059	0
-33.8393	0	-33.4829	0
-33.8153	0	-33.4599	0
-33.7923	0	-33.4359	0
-33.7693	0	-33.4129	0
-33.7463	0	-33.3899	0
-33.7223	0	-33.3669	0
-33.6993	0	-33.3429	0
-33.6763	0	-33.3199	0
-33.6533	0	-33.2969	0
-33.6303	0	-33.2729	0
-33.6063	0	-33.2499	0
-33.5833	0	-33.2269	0
-33.5603	0	-33.2039	0
-33.5373	0	-33.1799	0
-33.5133	0	-33.1569	0
-33.4903	0	-33.1339	0
-33.4673	0	-33.1099	0
-33.4443	0	-33.0869	0
-33.4213	0	-33.0639	0
-33.3973	0	-33.0409	0
-33.3743	0	-33.0169	0
-33.3513	0	-32.9939	0
-33.3283	0	-32.9709	0
-33.3043	0	-32.9479	0
-33.2813	0	-32.9239	0
-33.2583	0	-32.9009	0
-33.2353	0	-32.8779	0
-33.2113	0	-32.8539	0
-33.1883	0	-32.8309	0
-33.1653	0	-32.8079	0
-33.1423	0	-32.7849	0
-33.1193	0	-32.7609	0
-33.0953	0	-32.7379	0
-33.0723	0	-32.7149	0
-33.0493	0	-32.6909	0
-33.0263	0	-32.6679	0
-33.0023	0	-32.6449	0
-32.9793	0	-32.6219	0
-32.9563	0	-32.5979	0
-32.9333	0	-32.5749	0
-32.9103	0	-32.5519	0
-32.8863	0	-32.5279	0
-32.8633	0	-32.5049	0
-32.8403	0	-32.4819	0
-32.8173	0	-32.4589	0
-32.7933	0	-32.4349	0
-32.7703	0	-32.4119	0
-32.7473	0	-32.3889	0
-32.7243	0	-32.3659	0
-32.7013	0	-32.3419	0
-32.6773	0	-32.3189	0
-32.6543	0	-32.2959	0
-32.6313	0	-32.2719	0
-32.6083	0	-32.2489	0
-32.5843	0	-32.2259	0
-32.5613	0	-32.2029	0
-32.5383	0	-32.1789	0
-32.5153	0	-32.1559	0
-32.4913	0	-32.1329	0
-32.4683	0	-32.1089	0
-32.4453	0	-32.0859	0
-32.4223	0	-32.0629	0
-32.3993	0	-32.0399	0
-32.3753	0	-32.0159	0
-32.3523	0	-31.9929	0
-32.3293	0	-31.9699	0
-32.3063	0	-31.9469	0
-32.2823	0	-31.9229	0
-32.2593	0	-31.8999	0
-32.2363	0	-31.8769	0
-32.2133	0	-31.8529	0
-32.1903	0	-31.8299	0
-32.1663	0	-31.8069	0
-32.1433	0	-31.7839	0
-32.1203	0	-31.7599	0
-32.0973	0	-31.7369	0
-32.0733	0	-31.7139	0
-32.0503	0	-31.6899	0
-32.0273	0	-31.6669	0
-32.0043	0	-31.6439	0
-31.9803	0	-31.6209	0
-31.9573	0	-31.5969	0
-31.9343	0	-31.5739	0
-31.9113	0	-31.5509	0
-31.8883	0	-31.5279	0
-31.8643	0	-31.5039	0
-31.8413	0	-31.4809	0
-31.8183	0	-31.4579	0
-31.7953	0	-31.4339	0
-31.7713	0	-31.4109	0
-31.7483	0	-31.3879	0
-31.7253	0	-31.3649	0
-31.7023	0	-31.3409	0
-31.6793	0	-31.3179	0
-31.6553	0	-31.2949	0
-31.6323	0	-31.2709	0
-31.6093	0	-31.2479	0
-31.5863	0	-31.2249	0
-31.5623	0	-31.2019	0
-31.5393	0	-31.1779	0
-31.5163	0	-31.1549	0
-31.4933	0	-31.1319	0
-31.4703	0	-31.1079	0
-31.4463	0	-31.0849	0
-31.4233	0	-31.0619	0
-31.4003	0	-31.0389	0
-31.3773	0	-31.0149	0
-31.3533	0	-30.9919	0
-31.3303	0	-30.9689	0
-31.3073	0	-30.9459	0
-31.2843	0	-30.9219	0
-31.2603	0	-30.8989	0
-31.2373	0	-30.8759	0
-31.2143	0	-30.8519	0
-31.1913	0	-30.8289	0
-31.1683	0	-30.8059	0
-31.1443	0	-30.7829	0
-31.1213	0	-30.7589	0
-31.0983	0	-30.7359	0
-31.0753	0	-30.7129	0
-31.0513	0	-30.6889	0
-31.0283	0	-30.6659	0
-31.0053	0	-30.6429	0
-30.9823	0	-30.6199	0
-30.9593	0	-30.5959	0
-30.9353	0	-30.5729	0
-30.9123	0	-30.5499	0
-30.8893	0	-30.5269	0
-30.8663	0	-30.5029	0
-30.8423	0	-30.4799	0
-30.8193	0	-30.4569	0
-30.7963	0	-30.4329	0
-30.7733	0	-30.4099	0
-30.7503	0	-30.3869	0
-30.7263	0	-30.3639	0
-30.7033	0	-30.3399	0
-30.6803	0	-30.3169	0
-30.6573	0	-30.2939	0
-30.6333	0	-30.2699	0
-30.6103	0	-30.2469	0
-30.5873	0	-30.2239	0
-30.5643	0	-30.2009	0
-30.5403	0	-30.1769	0
-30.5173	0	-30.1539	0
-30.4943	0	-30.1309	0
-30.4713	0	-30.1079	0
-30.4483	0	-30.0839	0
-30.4243	0	-30.0609	0
-30.4013	0	-30.0379	0
-30.3783	0	-30.0139	0
-30.3553	0	-29.9909	0
-30.3313	0	-29.9679	0
-30.3083	0	-29.9449	0
-30.2853	0	-29.9209	0
-30.2623	0	-29.8979	0
-30.2393	0	-29.8749	0
-30.2153	0	-29.8509	0
-30.1923	0	-29.8279	0
-30.1693	0	-29.8049	0
-30.1463	0	-29.7819	0
-30.1223	0	-29.7579	0
-30.0993	0	-29.7349	0
-30.0763	0	-29.7119	0
-30.0533	0	-29.6879	0
-30.0293	0	-29.6649	0
-30.0063	0	-29.6419	0
-29.9833	0	-29.6189	0
-29.9603	0	-29.5949	0
-29.9373	0	-29.5719	0
-29.9133	0	-29.5489	0
-29.8903	0	-29.5259	0
-29.8673	0	-29.5019	0
-29.8443	0	-29.4789	0
-29.8203	0	-29.4559	0
-29.7973	0	-29.4319	0
-29.7743	0	-29.4089	0
-29.7513	0	-29.3859	0
-29.7283	0	-29.3629	0
-29.7043	0	-29.3389	0
-29.6813	0	-29.3159	0
-29.6583	0	-29.2929	0
-29.6353	0	-29.2689	0
-29.6113	0	-29.2459	0
-29.5883	0	-29.2229	0
-29.5653	0	-29.1999	0
-29.5423	0	-29.1759	0
-29.5193	0	-29.1529	0
-29.4953	0	-29.1299	0
-29.4723	0	-29.1069	0
-29.4493	0	-29.0829	0
-29.4263	0	-29.0599	0
-29.4023	0	-29.0369	0
-29.3793	0	-29.0129	0
-29.3563	0	-28.9899	0
-29.3333	0	-28.9669	0
-29.3093	0	-28.9439	0
-29.2863	0	-28.9199	0
-29.2633	0	-28.8969	0
-29.2403	0	-28.8739	0
-29.2173	0	-28.8499	0
-29.1933	0	-28.8269	0
-29.1703	0	-28.8039	0
-29.1473	0	-28.7809	0
-29.1243	0	-28.7569	0
-29.1003	0	-28.7339	0
-29.0773	0	-28.7109	0
-29.0543	0	-28.6879	0
-29.0313	0	-28.6639	0
-29.0083	0	-28.6409	0
-28.9843	0	-28.6179	0
-28.9613	0	-28.5939	0
-28.9383	0	-28.5709	0
-28.9153	0	-28.5479	0
-28.8913	0	-28.5249	0
-28.8683	0	-28.5009	0
-28.8453	0	-28.4779	0
-28.8223	0	-28.4549	0
-28.7993	0	-28.4309	0
-28.7753	0	-28.4079	0
-28.7523	0	-28.3849	0
-28.7293	0	-28.3619	0
-28.7063	0	-28.3379	0
-28.6823	0	-28.3149	0
-28.6593	0	-28.2919	0
-28.6363	0	-28.2679	0
-28.6133	0	-28.2449	0
-28.5893	0	-28.2219	0
-28.5663	0	-28.1989	0
-28.5433	0	-28.1749	0
-28.5203	0	-28.1519	0
-28.4973	0	-28.1289	0
-28.4733	0	-28.1059	0
-28.4503	0	-28.0819	0
-28.4273	0	-28.0589	0
-28.4043	0	-28.0359	0
-28.3803	0	-28.0119	0
-28.3573	0	-27.9889	0
-28.3343	0	-27.9659	0
-28.3113	0	-27.9429	0
-28.2883	0	-27.9189	0
-28.2643	0	-27.8959	0
-28.2413	0	-27.8729	0
-28.2183	0	-27.8489	0
-28.1953	0	-27.8259	0
-28.1713	0	-27.8029	0
-28.1483	0	-27.7799	0
-28.1253	0	-27.7559	0
-28.1023	0	-27.7329	0
-28.0783	0	-27.7099	0
-28.0553	0	-27.6869	0
-28.0323	0	-27.6629	0
-28.0093	0	-27.6399	0
-27.9863	0	-27.6169	0
-27.9623	0	-27.5929	0
-27.9393	0	-27.5699	0
-27.9163	0	-27.5469	0
-27.8933	0	-27.5239	0
-27.8693	0	-27.4999	0
-27.8463	0	-27.4769	0
-27.8233	0	-27.4539	0
-27.8003	0	-27.4299	0
-27.7773	0	-27.4069	0
-27.7533	0	-27.3839	0
-27.7303	0	-27.3609	0
-27.7073	0	-27.3369	0
-27.6843	0	-27.3139	0
-27.6603	0	-27.2909	0
-27.6373	0	-27.2679	0
-27.6143	0	-27.2439	0
-27.5913	0	-27.2209	0
-27.5683	0	-27.1979	0
-27.5443	0	-27.1739	0
-27.5213	0	-27.1509	0
-27.4983	0	-27.1279	0
-27.4753	0	-27.1049	0
-27.4513	0	-27.0809	0
-27.4283	0	-27.0579	0
-27.4053	0	-27.0349	0
-27.3823	0	-27.0109	0
-27.3583	0	-26.9879	0
-27.3353	0	-26.9649	0
-27.3123	0	-26.9419	0
-27.2893	0	-26.9179	0
-27.2663	0	-26.8949	0
-27.2423	0	-26.8719	0
-27.2193	0	-26.8479	0
-27.1963	0	-26.8249	0
-27.1733	0	-26.8019	0
-27.1493	0	-26.7789	0
-27.1263	0	-26.7549	0
-27.1033	0	-26.7319	0
-27.0803	0	-26.7089	0
-27.0573	0	-26.6859	0
-27.0333	0	-26.6619	0
-27.0103	0	-26.6389	0
-26.9873	0	-26.6159	0
-26.9643	0	-26.5919	0
-26.9403	0	-26.5689	0
-26.9173	0	-26.5459	0
-26.8943	0	-26.5229	0
-26.8713	0	-26.4989	0
-26.8483	0	-26.4759	0
-26.8243	0	-26.4529	0
-26.8013	0	-26.4289	0
-26.7783	0	-26.4059	0
-26.7553	0	-26.3829	0
-26.7313	0	-26.3599	0
-26.7083	0	-26.3359	0
-26.6853	0	-26.3129	0
-26.6623	0	-26.2899	0
-26.6383	0	-26.2669	0
-26.6153	0	-26.2429	0
-26.5923	0	-26.2199	0
-26.5693	0	-26.1969	0
-26.5463	0	-26.1729	0
-26.5223	0	-26.1499	0
-26.4993	0	-26.1269	0
-26.4763	0	-26.1039	0
-26.4533	0	-26.0799	0
-26.4293	0	-26.0569	0
-26.4063	0	-26.0339	0
-26.3833	0	-26.0099	0
-26.3603	0	-25.9869	0
-26.3373	0	-25.9639	0
-26.3133	0	-25.9409	0
-26.2903	0	-25.9169	0
-26.2673	0	-25.8939	0
-26.2443	0	-25.8709	0
-26.2203	0	-25.8479	0
-26.1973	0	-25.8239	0
-26.1743	0	-25.8009	0
-26.1513	0	-25.7779	0
-26.1273	0	-25.7539	0
-26.1043	0	-25.7309	0
-26.0813	0	-25.7079	0
-26.0583	0	-25.6849	0
-26.0353	0	-25.6609	0
-26.0113	0	-25.6379	0
-25.9883	0	-25.6149	0
-25.9653	0	-25.5909	0
-25.9423	0	-25.5679	0
-25.9183	0	-25.5449	0
-25.8953	0	-25.5219	0
-25.8723	0	-25.4979	0
-25.8493	0	-25.4749	0
-25.8263	0	-25.4519	0
-25.8023	0	-25.4279	0
-25.7793	0	-25.4049	0
-25.7563	0	-25.3819	0
-25.7333	0	-25.3589	0
-25.7093	0	-25.3349	0
-25.6863	0	-25.3119	0
-25.6633	0	-25.2889	0
-25.6403	0	-25.2659	0
-25.6173	0	-25.2419	0
-25.5933	0	-25.2189	0
-25.5703	0	-25.1959	0
-25.5473	0	-25.1719	0
-25.5243	0	-25.1489	0
-25.5003	0	-25.1259	0
-25.4773	0	-25.1029	0
-25.4543	0	-25.0789	0
-25.4313	0	-25.0559	0
-25.4073	0	-25.0329	0
-25.3843	0	-25.0089	0
-25.3613	0	-24.9859	0
-25.3383	0	-24.9629	0
-25.3153	0	-24.9399	0
-25.2913	0	-24.9159	0
-25.2683	0	-24.8929	0
-25.2453	0	-24.8699	0
-25.2223	0	-24.8469	0
-25.1983	0	-24.8229	0
-25.1753	0	-24.7999	0
-25.1523	0	-24.7769	0
-25.1293	0	-24.7529	0
-25.1063	0	-24.7299	0
-25.0823	0	-24.7069	0
-25.0593	0	-24.6839	0
-25.0363	0	-24.6599	0
-25.0133	0	-24.6369	0
-24.9893	0	-24.6139	0
-24.9663	0	-24.5899	0
-24.9433	0	-24.5669	0
-24.9203	0	-24.5439	0
-24.8973	0	-24.5209	0
-24.8733	0	-24.4969	0
-24.8503	0	-24.4739	0
-24.8273	0	-24.4509	0
-24.8043	0	-24.4269	0
-24.7803	0	-24.4039	0
-24.7573	0	-24.3809	0
-24.7343	0	-24.3579	0
-24.7113	0	-24.3339	0
-24.6873	0	-24.3109	0
-24.6643	0	-24.2879	0
-24.6413	0	-24.2649	0
-24.6183	0	-24.2409	0
-24.5953	0	-24.2179	0
-24.5713	0	-24.1949	0
-24.5483	0	-24.1709	0
-24.5253	0	-24.1479	0
-24.5023	0	-24.1249	0
-24.4783	0	-24.1019	0
-24.4553	0	-24.0779	0
-24.4323	0	-24.0549	0
-24.4093	0	-24.0319	0
-24.3863	0	-24.0079	0
-24.3623	0	-23.9849	0
-24.3393	0	-23.9619	0
-24.3163	0	-23.9389	0
-24.2933	0	-23.9149	0
-24.2693	0	-23.8919	0
-24.2463	0	-23.8689	0
-24.2233	0	-23.8459	0
-24.2003	0	-23.8219	0
-24.1763	0	-23.7989	0
-24.1533	0	-23.7759	0
-24.1303	0	-23.7519	0
-24.1073	0	-23.7289	0
-24.0843	0	-23.7059	0
-24.0603	0	-23.6829	0
-24.0373	0	-23.6589	0
-24.0143	0	-23.6359	0
-23.9913	0	-23.6129	0
-23.9673	0	-23.5889	0
-23.9443	0	-23.5659	0
-23.9213	0	-23.5429	0
-23.8983	0	-23.5199	0
-23.8753	0	-23.4959	0
-23.8513	0	-23.4729	0
-23.8283	0	-23.4499	0
-23.8053	0	-23.4269	0
-23.7823	0	-23.4029	0
-23.7583	0	-23.3799	0
-23.7353	0	-23.3569	0
-23.7123	0	-23.3329	0
-23.6893	0	-23.3099	0
-23.6663	0	-23.2869	0
-23.6423	0	-23.2639	0
-23.6193	0	-23.2399	0
-23.5963	0	-23.2169	0
-23.5733	0	-23.1939	0
-23.5493	0	-23.1699	0
-23.5263	0	-23.1469	0
-23.5033	0	-23.1239	0
-23.4803	0	-23.1009	0
-23.4563	0	-23.0769	0
-23.4333	0	-23.0539	0
-23.4103	0	-23.0309	0
-23.3873	0	-23.0069	0
-23.3643	0	-22.9839	0
-23.3403	0	-22.9609	0
-23.3173	0	-22.9379	0
-23.2943	0	-22.9139	0
-23.2713	0	-22.8909	0
-23.2473	0	-22.8679	0
-23.2243	0	-22.8449	0
-23.2013	0	-22.8209	0
-23.1783	0	-22.7979	0
-23.1553	0	-22.7749	0
-23.1313	0	-22.7509	0
-23.1083	0	-22.7279	0
-23.0853	0	-22.7049	0
-23.0623	0	-22.6819	0
-23.0383	0	-22.6579	0
-23.0153	0	-22.6349	0
-22.9923	0	-22.6119	0
-22.9693	0	-22.5879	0
-22.9463	0	-22.5649	0
-22.9223	0	-22.5419	0
-22.8993	0	-22.5189	0
-22.8763	0	-22.4949	0
-22.8533	0	-22.4719	0
-22.8293	0	-22.4489	0
-22.8063	0	-22.4259	0
-22.7833	0	-22.4019	0
-22.7603	0	-22.3789	0
-22.7363	0	-22.3559	0
-22.7133	0	-22.3319	0
-22.6903	0	-22.3089	0
-22.6673	0	-22.2859	0
-22.6443	0	-22.2629	0
-22.6203	0	-22.2389	0
-22.5973	0	-22.2159	0
-22.5743	0	-22.1929	0
-22.5513	0	-22.1689	0
-22.5273	0	-22.1459	0
-22.5043	0	-22.1229	0
-22.4813	0	-22.0999	0
-22.4583	0	-22.0759	0
-22.4353	0	-22.0529	0
-22.4113	0	-22.0299	0
-22.3883	0	-22.0069	0
-22.3653	0	-21.9829	0
-22.3423	0	-21.9599	0
-22.3183	0	-21.9369	0
-22.2953	0	-21.9129	0
-22.2723	0	-21.8899	0
-22.2493	0	-21.8669	0
-22.2253	0	-21.8439	0
-22.2023	0	-21.8199	0
-22.1793	0	-21.7969	0
-22.1563	0	-21.7739	0
-22.1333	0	-21.7499	0
-22.1093	0	-21.7269	0
-22.0863	0	-21.7039	0
-22.0633	0	-21.6809	0
-22.0403	0	-21.6569	0
-22.0163	0	-21.6339	0
-21.9933	0	-21.6109	0
-21.9703	0	-21.5869	0
-21.9473	0	-21.5639	0
-21.9243	0	-21.5409	0
-21.9003	0	-21.5179	0
-21.8773	0	-21.4939	0
-21.8543	0	-21.4709	0
-21.8313	0	-21.4479	0
-21.8073	0	-21.4249	0
-21.7843	0	-21.4009	0
-21.7613	0	-21.3779	0
-21.7383	0	-21.3549	0
-21.7153	0	-21.3309	0
-21.6913	0	-21.3079	0
-21.6683	0	-21.2849	0
-21.6453	0	-21.2619	0
-21.6223	0	-21.2379	0
-21.5983	0	-21.2149	0
-21.5753	0	-21.1919	0
-21.5523	0	-21.1679	0
-21.5293	0	-21.1449	0
-21.5053	0	-21.1219	0
-21.4823	0	-21.0989	0
-21.4593	0	-21.0749	0
-21.4363	0	-21.0519	0
-21.4133	0	-21.0289	0
-21.3893	0	-21.0059	0
-21.3663	0	-20.9819	0
-21.3433	0	-20.9589	0
-21.3203	0	-20.9359	0
-21.2963	0	-20.9119	0
-21.2733	0	-20.8889	0
-21.2503	0	-20.8659	0
-21.2273	0	-20.8429	0
-21.2043	0	-20.8189	0
-21.1803	0	-20.7959	0
-21.1573	0	-20.7729	0
-21.1343	0	-20.7489	0
-21.1113	0	-20.7259	0
-21.0873	0	-20.7029	0
-21.0643	0	-20.6799	0
-21.0413	0	-20.6559	0
-21.0183	0	-20.6329	0
-20.9953	0	-20.6099	0
-20.9713	0	-20.5869	0
-20.9483	0	-20.5629	0
-20.9253	0	-20.5399	0
-20.9023	0	-20.5169	0
-20.8783	0	-20.4929	0
-20.8553	0	-20.4699	0
-20.8323	0	-20.4469	0
-20.8093	0	-20.4239	0
-20.7853	0	-20.3999	0
-20.7623	0	-20.3769	0
-20.7393	0	-20.3539	0
-20.7163	0	-20.3299	0
-20.6933	0	-20.3069	0
-20.6693	0	-20.2839	0
-20.6463	0	-20.2609	0
-20.6233	0	-20.2369	0
-20.6003	0	-20.2139	0
-20.5763	0	-20.1909	0
-20.5533	0	-20.1669	0
-20.5303	0	-20.1439	0
-20.5073	0	-20.1209	0
-20.4843	0	-20.0979	0
-20.4603	0	-20.0739	0
-20.4373	0	-20.0509	0
-20.4143	0	-20.0279	0
-20.3913	0	-20.0049	0
-20.3673	0	-19.9809	0
-20.3443	0	-19.9579	0
-20.3213	0	-19.9349	0
-20.2983	0	-19.9109	0
-20.2743	0	-19.8879	3e-05
-20.2513	0	-19.8649	0.00022
-20.2283	1e-05	-19.8419	0.00113
-20.2053	0.00013	-19.8179	0.00412
-20.1823	0.00078	-19.7949	0.01092
-20.1583	0.00335	-19.7719	0.022
-20.1353	0.01012	-19.7479	0.03598
-20.1123	0.02227	-19.7249	0.05218
-20.0893	0.03739	-19.7019	0.0738
-20.0653	0.05249	-19.6789	0.10509
-20.0423	0.07128	-19.6549	0.14334
-20.0193	0.10231	-19.6319	0.17719
-19.9963	0.14641	-19.6089	0.19628
-19.9733	0.19114	-19.5859	0.1996
-19.9493	0.2212	-19.5619	0.19518
-19.9263	0.22876	-19.5389	0.19428
-19.9033	0.21525	-19.5159	0.20384
-19.8803	0.19253	-19.4919	0.22882
-19.8563	0.18284	-19.4689	0.27352
-19.8333	0.21244	-19.4459	0.33816
-19.8103	0.30079	-19.4229	0.41481
-19.7873	0.44997	-19.3989	0.47863
-19.7643	0.62899	-19.3759	0.50963
-19.7403	0.76405	-19.3529	0.52122
-19.7173	0.78383	-19.3289	0.54792
-19.6943	0.70759	-19.3059	0.61391
-19.6713	0.64308	-19.2829	0.6808
-19.6473	0.6547	-19.2599	0.67181
-19.6243	0.69186	-19.2359	0.59475
-19.6013	0.69679	-19.2129	0.53741
-19.5783	0.67899	-19.1899	0.54679
-19.5543	0.66599	-19.1669	0.59047
-19.5313	0.6889	-19.1429	0.58941
-19.5083	0.75896	-19.1199	0.50023
-19.4853	0.80321	-19.0969	0.37256
-19.4623	0.71459	-19.0729	0.27651
-19.4383	0.49999	-19.0499	0.23502
-19.4153	0.28866	-19.0269	0.2331
-19.3923	0.18618	-19.0039	0.23774
-19.3693	0.19672	-18.9799	0.24539
-19.3453	0.26053	-18.9569	0.31546
-19.3223	0.30831	-18.9339	0.52855
-19.2993	0.29656	-18.9099	0.87927
-19.2763	0.23079	-18.8869	1.20203
-19.2533	0.15972	-18.8639	1.32089
-19.2293	0.13979	-18.8409	1.29612
-19.2063	0.19852	-18.8169	1.36103
-19.1833	0.34409	-18.7939	1.62631
-19.1603	0.61538	-18.7709	1.98509
-19.1363	1.03407	-18.7469	2.2546
-19.1133	1.47536	-18.7239	2.31203
-19.0903	1.74857	-18.7009	2.1965
-19.0673	1.83941	-18.6779	2.0635
-19.0443	1.89804	-18.6539	1.96627
-19.0203	1.96555	-18.6309	1.82235
-18.9973	1.91359	-18.6079	1.59819
-18.9743	1.76478	-18.5849	1.34939
-18.9513	1.79785	-18.5609	1.12164
-18.9273	2.12025	-18.5379	0.91469
-18.9043	2.46461	-18.5149	0.71799
-18.8813	2.58886	-18.4909	0.53679
-18.8583	2.53372	-18.4679	0.38373
-18.8343	2.36331	-18.4449	0.26866
-18.8113	2.02049	-18.4219	0.19
-18.7883	1.561	-18.3979	0.12949
-18.7653	1.18863	-18.3749	0.07471
-18.7423	0.96642	-18.3519	0.03272
-18.7183	0.77511	-18.3279	0.01034
-18.6953	0.55136	-18.3049	0.00237
-18.6723	0.34486	-18.2819	0.00042
-18.6493	0.19406	-18.2589	0.00033
-18.6253	0.09388	-18.2349	0.00298
-18.6023	0.03548	-18.2119	0.02165
-18.5793	0.00974	-18.1889	0.10851
-18.5563	0.00189	-18.1659	0.38046
-18.5333	0.00028	-18.1419	0.95618
-18.5093	0.00029	-18.1189	1.7853
-18.4863	0.00283	-18.0959	2.6122
-18.4633	0.02059	-18.0719	3.22525
-18.4403	0.10289	-18.0489	3.64785
-18.4163	0.36019	-18.0259	3.98624
-18.3933	0.9087	-18.0029	4.20583
-18.3703	1.72996	-17.9789	4.16986
-18.3473	2.65531	-17.9559	3.83571
-18.3233	3.52658	-17.9329	3.33736
-18.3003	4.21553	-17.9089	2.84965
-18.2773	4.56063	-17.8859	2.42752
-18.2543	4.551	-17.8629	2.04402
-18.2313	4.36999	-17.8399	1.69757
-18.2073	4.05563	-17.8159	1.40486
-18.1843	3.53551	-17.7929	1.13064
-18.1613	2.99218	-17.7699	0.83746
-18.1383	2.64247	-17.7469	0.57346
-18.1143	2.35681	-17.7229	0.39409
-18.0913	1.96379	-17.6999	0.28364
-18.0683	1.53365	-17.6769	0.20355
-18.0453	1.1772	-17.6529	0.14136
-18.0223	0.89949	-17.6299	0.10189
-17.9983	0.66873	-17.6069	0.08348
-17.9753	0.48078	-17.5839	0.07138
-17.9523	0.34517	-17.5599	0.05412
-17.9293	0.2517	-17.5369	0.03561
-17.9053	0.18427	-17.5139	0.02427
-17.8823	0.13785	-17.4899	0.01936
-17.8593	0.10777	-17.4669	0.01457
-17.8363	0.08599	-17.4439	0.00826
-17.8133	0.06748	-17.4209	0.00323
-17.7893	0.05058	-17.3969	0.00084
-17.7663	0.03582	-17.3739	0.00014
-17.7433	0.02508	-17.3509	1e-05
-17.7203	0.01838	-17.3269	0
-17.6963	0.01365	-17.3039	0
-17.6733	0.00912	-17.2809	0
-17.6503	0.00478	-17.2579	0
-17.6273	0.00178	-17.2339	0
-17.6033	0.00046	-17.2109	0
-17.5803	8e-05	-17.1879	0
-17.5573	1e-05	-17.1649	0
-17.5343	0	-17.1409	0
-17.5113	0	-17.1179	0
-17.4873	0	-17.0949	0
-17.4643	0	-17.0709	0
-17.4413	0	-17.0479	7e-05
-17.4183	3e-05	-17.0249	0.00051
-17.3943	0.00027	-17.0019	0.00231
-17.3713	0.00139	-16.9779	0.00693
-17.3483	0.00472	-16.9549	0.01431
-17.3253	0.01075	-16.9319	0.02174
-17.3023	0.0166	-16.9079	0.02803
-17.2783	0.01937	-16.8849	0.03662
-17.2553	0.02303	-16.8619	0.05003
-17.2323	0.03451	-16.8389	0.06689
-17.2093	0.05168	-16.8149	0.08731
-17.1853	0.06726	-16.7919	0.11711
-17.1623	0.08618	-16.7689	0.16757
-17.1393	0.12594	-16.7459	0.25297
-17.1163	0.20056	-16.7219	0.38092
-17.0933	0.31639	-16.6989	0.54038
-17.0693	0.4764	-16.6759	0.69961
-17.0463	0.67076	-16.6519	0.81894
-17.0233	0.85998	-16.6289	0.86166
-17.0003	0.98483	-16.6059	0.80419
-16.9763	0.99694	-16.5829	0.66682
-16.9533	0.88271	-16.5589	0.50888
-16.9303	0.6856	-16.5359	0.37484
-16.9073	0.48624	-16.5129	0.27641
-16.8833	0.33883	-16.4889	0.2066
-16.8603	0.24637	-16.4659	0.15206
-16.8373	0.18512	-16.4429	0.10505
-16.8143	0.13458	-16.4199	0.06619
-16.7913	0.08965	-16.3959	0.03693
-16.7673	0.05313	-16.3729	0.01713
-16.7443	0.02666	-16.3499	0.0061
-16.7213	0.0105	-16.3269	0.00157
-16.6983	0.00303	-16.3029	0.00028
-16.6743	0.00061	-16.2799	3e-05
-16.6513	8e-05	-16.2569	0
-16.6283	0	-16.2329	0
-16.6053	0	-16.2099	0
-16.5823	0	-16.1869	0
-16.5583	0	-16.1639	0
-16.5353	0	-16.1399	6e-05
-16.5123	0	-16.1169	0.00044
-16.4893	0	-16.0939	0.00189
-16.4653	7e-05	-16.0699	0.00539
-16.4423	0.00042	-16.0469	0.01062
-16.4193	0.0019	-16.0239	0.01525
-16.3963	0.00559	-16.0009	0.01935
-16.3723	0.01131	-15.9769	0.02805
-16.3493	0.01686	-15.9539	0.0426
-16.3263	0.02269	-15.9309	0.0535
-16.3033	0.03412	-15.9069	0.05394
-16.2803	0.05078	-15.8839	0.05195
-16.2563	0.06158	-15.8609	0.05773
-16.2333	0.0626	-15.8379	0.07513
-16.2103	0.06876	-15.8139	0.11343
-16.1873	0.09776	-15.7909	0.18581
-16.1633	0.1581	-15.7679	0.28945
-16.1403	0.2544	-15.7449	0.39768
-16.1173	0.38274	-15.7209	0.47486
-16.0943	0.51354	-15.6979	0.5067
-16.0713	0.60298	-15.6749	0.5153
-16.0473	0.6376	-15.6509	0.52465
-16.0243	0.63945	-15.6279	0.52635
-16.0013	0.62078	-15.6049	0.50911
-15.9783	0.58103	-15.5819	0.49048
-15.9543	0.546	-15.5579	0.49282
-15.9313	0.54907	-15.5349	0.51529
-15.9083	0.58294	-15.5119	0.54754
-15.8853	0.61023	-15.4879	0.60143
-15.8623	0.61437	-15.4649	0.69553
-15.8383	0.61462	-15.4419	0.79455
-15.8153	0.61634	-15.4189	0.82853
-15.7923	0.59055	-15.3949	0.77926
-15.7693	0.5368	-15.3719	0.68313
-15.7453	0.50201	-15.3489	0.57589
-15.7223	0.49451	-15.3259	0.47722
-15.6993	0.45237	-15.3019	0.39483
-15.6763	0.34084	-15.2789	0.32256
-15.6523	0.20493	-15.2559	0.2464
-15.6293	0.10177	-15.2319	0.16314
-15.6063	0.0442	-15.2089	0.08798
-15.5833	0.01713	-15.1859	0.03731
-15.5603	0.00569	-15.1629	0.01228
-15.5363	0.00152	-15.1389	0.00312
-15.5133	0.0003	-15.1159	0.00059
-15.4903	3e-05	-15.0929	8e-05
-15.4673	0	-15.0689	1e-05
-15.4433	0	-15.0459	0
-15.4203	0	-15.0229	0
-15.3973	0	-14.9999	0
-15.3743	0	-14.9759	0
-15.3513	0	-14.9529	0
-15.3273	0	-14.9299	0
-15.3043	0	-14.9069	0
-15.2813	0	-14.8829	0
-15.2583	0	-14.8599	0
-15.2343	0	-14.8369	0
-15.2113	0	-14.8129	0
-15.1883	0	-14.7899	0
-15.1653	0	-14.7669	0
-15.1413	0	-14.7439	0
-15.1183	0	-14.7199	0
-15.0953	0	-14.6969	0
-15.0723	0	-14.6739	0
-15.0493	0	-14.6499	0
-15.0253	0	-14.6269	0
-15.0023	0	-14.6039	0
-14.9793	0	-14.5809	0
-14.9563	0	-14.5569	0
-14.9323	0	-14.5339	0
-14.9093	0	-14.5109	0
-14.8863	0	-14.4869	0
-14.8633	0	-14.4639	0
-14.8403	0	-14.4409	0
-14.8163	0	-14.4179	0
-14.7933	0	-14.3939	0
-14.7703	0	-14.3709	0
-14.7473	0	-14.3479	0
-14.7233	0	-14.3249	0
-14.7003	0	-14.3009	0
-14.6773	0	-14.2779	0
-14.6543	0	-14.2549	0
-14.6313	0	-14.2309	0
-14.6073	0	-14.2079	0
-14.5843	0	-14.1849	0
-14.5613	0	-14.1619	0
-14.5383	0	-14.1379	0
-14.5143	0	-14.1149	0
-14.4913	0	-14.0919	0
-14.4683	0	-14.0679	0
-14.4453	0	-14.0449	0
-14.4213	0	-14.0219	0
-14.3983	0	-13.9989	0
-14.3753	0	-13.9749	0
-14.3523	0	-13.9519	0
-14.3293	0	-13.9289	0
-14.3053	0	-13.9059	0
-14.2823	0	-13.8819	0
-14.2593	0	-13.8589	0
-14.2363	0	-13.8359	0
-14.2123	0	-13.8119	0
-14.1893	0	-13.7889	0
-14.1663	0	-13.7659	0
-14.1433	0	-13.7429	0
-14.1203	0	-13.7189	0
-14.0963	0	-13.6959	0
-14.0733	0	-13.6729	0
-14.0503	0	-13.6489	0
-14.0273	0	-13.6259	0
-14.0033	0	-13.6029	0
-13.9803	0	-13.5799	0
-13.9573	0	-13.5559	0
-13.9343	0	-13.5329	0
-13.9113	0	-13.5099	0
-13.8873	0	-13.4869	0
-13.8643	0	-13.4629	0
-13.8413	0	-13.4399	0
-13.8183	0	-13.4169	0
-13.7943	0	-13.3929	0
-13.7713	0	-13.3699	0
-13.7483	0	-13.3469	0
-13.7253	0	-13.3239	0
-13.7013	0	-13.2999	0
-13.6783	0	-13.2769	0
-13.6553	0	-13.2539	0
-13.6323	0	-13.2299	0
-13.6093	0	-13.2069	0
-13.5853	0	-13.1839	0
-13.5623	0	-13.1609	0
-13.5393	0	-13.1369	0
-13.5163	0	-13.1139	0
-13.4923	0	-13.0909	0
-13.4693	0	-13.0669	0
-13.4463	0	-13.0439	0
-13.4233	0	-13.0209	0
-13.4003	0	-12.9979	0
-13.3763	0	-12.9739	0
-13.3533	0	-12.9509	0
-13.3303	0	-12.9279	0
-13.3073	0	-12.9049	0
-13.2833	0	-12.8809	0
-13.2603	0	-12.8579	0
-13.2373	0	-12.8349	0
-13.2143	0	-12.8109	0
-13.1903	0	-12.7879	0
-13.1673	0	-12.7649	0
-13.1443	0	-12.7419	0
-13.1213	0	-12.7179	0
-13.0983	0	-12.6949	0
-13.0743	0	-12.6719	0
-13.0513	0	-12.6479	0
-13.0283	0	-12.6249	0
-13.0053	0	-12.6019	0
-12.9813	0	-12.5789	0
-12.9583	0	-12.5549	0
-12.9353	0	-12.5319	0
-12.9123	0	-12.5089	0
-12.8893	0	-12.4859	0
-12.8653	0	-12.4619	0
-12.8423	0	-12.4389	0
-12.8193	0	-12.4159	0
-12.7963	0	-12.3919	0
-12.7723	0	-12.3689	0
-12.7493	0	-12.3459	0
-12.7263	0	-12.3229	0
-12.7033	0	-12.2989	0
-12.6803	0	-12.2759	0
-12.6563	0	-12.2529	0
-12.6333	0	-12.2289	0
-12.6103	0	-12.2059	0
-12.5873	0	-12.1829	0
-12.5633	0	-12.1599	0
-12.5403	0	-12.1359	0
-12.5173	0	-12.1129	0
-12.4943	0	-12.0899	0
-12.4703	0	-12.0669	0
-12.4473	0	-12.0429	0
-12.4243	0	-12.0199	0
-12.4013	0	-11.9969	0
-12.3783	0	-11.9729	0
-12.3543	0	-11.9499	0
-12.3313	0	-11.9269	0
-12.3083	0	-11.9039	0
-12.2853	0	-11.8799	0
-12.2613	0	-11.8569	0
-12.2383	0	-11.8339	0
-12.2153	0	-11.8099	0
-12.1923	0	-11.7869	0
-12.1693	0	-11.7639	0
-12.1453	0	-11.7409	0
-12.1223	0	-11.7169	0
-12.0993	0	-11.6939	0
-12.0763	0	-11.6709	0
-12.0523	0	-11.6469	0
-12.0293	0	-11.6239	0
-12.0063	0	-11.6009	0
-11.9833	0	-11.5779	0
-11.9603	0	-11.5539	0
-11.9363	0	-11.5309	0
-11.9133	0	-11.5079	0
-11.8903	0	-11.4849	0
-11.8673	0	-11.4609	0
-11.8433	0	-11.4379	0
-11.8203	0	-11.4149	0
-11.7973	0	-11.3909	0
-11.7743	0	-11.3679	0
-11.7503	0	-11.3449	0
-11.7273	0	-11.3219	0
-11.7043	0	-11.2979	0
-11.6813	0	-11.2749	0
-11.6583	0	-11.2519	0
-11.6343	0	-11.2279	0
-11.6113	0	-11.2049	0
-11.5883	0	-11.1819	0
-11.5653	0	-11.1589	0
-11.5413	0	-11.1349	0
-11.5183	0	-11.1119	0
-11.4953	0	-11.0889	0
-11.4723	0	-11.0659	0
-11.4493	0	-11.0419	0
-11.4253	0	-11.0189	0
-11.4023	0	-10.9959	0
-11.3793	0	-10.9719	0
-11.3563	0	-10.9489	0
-11.3323	0	-10.9259	0
-11.3093	0	-10.9029	0
-11.2863	0	-10.8789	0
-11.2633	0	-10.8559	0
-11.2393	0	-10.8329	0
-11.2163	0	-10.8089	0
-11.1933	0	-10.7859	0
-11.1703	0	-10.7629	0
-11.1473	0	-10.7399	0
-11.1233	0	-10.7159	0
-11.1003	0	-10.6929	0
-11.0773	0	-10.6699	0
-11.0543	0	-10.6469	0
-11.0303	0	-10.6229	0
-11.0073	0	-10.5999	0
-10.9843	0	-10.5769	0
-10.9613	0	-10.5529	0
-10.9383	0	-10.5299	0
-10.9143	0	-10.5069	0
-10.8913	0	-10.4839	0
-10.8683	0	-10.4599	0
-10.8453	0	-10.4369	0
-10.8213	0	-10.4139	0
-10.7983	0	-10.3899	0
-10.7753	0	-10.3669	0
-10.7523	0	-10.3439	0
-10.7293	0	-10.3209	0
-10.7053	0	-10.2969	0
-10.6823	0	-10.2739	0
-10.6593	0	-10.2509	0
-10.6363	0	-10.2269	0
-10.6123	0	-10.2039	0
-10.5893	0	-10.1809	0
-10.5663	0	-10.1579	0
-10.5433	0	-10.1339	0
-10.5193	0	-10.1109	0
-10.4963	0	-10.0879	0
-10.4733	0	-10.0649	0
-10.4503	0	-10.0409	0
-10.4273	0	-10.0179	0
-10.4033	0	-9.99493	0
-10.3803	0	-9.97093	0
-10.3573	0	-9.94793	0
-10.3343	0	-9.92493	0
-10.3103	0	-9.90193	0
-10.2873	0	-9.87793	0
-10.2643	0	-9.85493	0
-10.2413	0	-9.83193	0
-10.2183	0	-9.80793	0
-10.1943	0	-9.78493	0
-10.1713	0	-9.76193	0
-10.1483	0	-9.73893	0
-10.1253	0	-9.71493	0
-10.1013	0	-9.69193	0
-10.0783	0	-9.66893	0
-10.0553	0	-9.64593	0
-10.0323	0	-9.62193	0
-10.0093	0	-9.59893	0
-9.98532	0	-9.57593	0
-9.96232	0	-9.55193	0
-9.93932	0	-9.52893	0
-9.91632	0	-9.50593	0
-9.89232	0	-9.48293	0
-9.86932	0	-9.45893	0
-9.84632	0	-9.43593	0
-9.82332	0	-9.41293	0
-9.79932	0	-9.38893	0
-9.77632	0	-9.36593	0
-9.75332	0	-9.34293	0
-9.73032	0	-9.31993	0
-9.70732	0	-9.29593	0
-9.68332	0	-9.27293	0
-9.66032	0	-9.24993	0
-9.63732	0	-9.22693	0
-9.61432	0	-9.20293	0
-9.59032	0	-9.17993	0
-9.56732	0	-9.15693	0
-9.54432	0	-9.13293	0
-9.52132	0	-9.10993	0
-9.49832	0	-9.08693	0
-9.47432	0	-9.06393	0
-9.45132	0	-9.03993	0
-9.42832	0	-9.01693	0
-9.40532	0	-8.99393	0
-9.38132	0	-8.96993	0
-9.35832	0	-8.94693	0
-9.33532	0	-8.92393	0
-9.31232	0	-8.90093	0
-9.28832	0	-8.87693	0
-9.26532	0	-8.85393	0
-9.24232	0	-8.83093	0
-9.21932	0	-8.80693	0
-9.19632	0	-8.78393	0
-9.17232	0	-8.76093	0
-9.14932	0	-8.73793	0
-9.12632	0	-8.71393	0
-9.10332	0	-8.69093	0
-9.07932	0	-8.66793	0
-9.05632	0	-8.64493	0
-9.03332	0	-8.62093	0
-9.01032	0	-8.59793	0
-8.98732	0	-8.57493	0
-8.96332	0	-8.55093	0
-8.94032	0	-8.52793	0
-8.91732	0	-8.50493	0
-8.89432	0	-8.48193	0
-8.87032	0	-8.45793	0
-8.84732	0	-8.43493	0
-8.82432	1e-05	-8.41193	0
-8.80132	0.00033	-8.38793	0
-8.77832	0.00436	-8.36493	0
-8.75432	0.03917	-8.34193	0
-8.73132	0.23669	-8.31893	0
-8.70832	0.96968	-8.29493	0
-8.68532	2.71475	-8.27193	3e-05
-8.66132	5.23587	-8.24893	0.00044
-8.63832	7.00494	-8.22593	0.00535
-8.61532	6.53223	-8.20193	0.04197
-8.59232	4.27134	-8.17893	0.22055
-8.56832	2.04721	-8.15593	0.78196
-8.54532	1.0302	-8.13193	1.90861
-8.52232	1.31521	-8.10893	3.34569
-8.49932	2.73214	-8.08593	4.53203
-8.47632	4.8362	-8.06293	5.18879
-8.45232	6.61714	-8.03893	5.32963
-8.42932	7.88728	-8.01593	5.1142
-8.40632	10.0483	-7.99293	4.92793
-8.38332	13.0189	-7.96893	4.98719
-8.35932	13.7655	-7.94593	5.12225
-8.33632	10.8195	-7.92293	5.19373
-8.31332	6.6329	-7.89993	5.51539
-8.29032	3.72793	-7.87593	6.77447
-8.26732	2.70526	-7.85293	8.96642
-8.24332	3.77946	-7.82993	10.7133
-8.22032	6.70148	-7.80693	10.6195
-8.19732	9.47898	-7.78293	9.16787
-8.17432	9.76905	-7.75993	8.35913
-8.15032	7.8768	-7.73693	9.12672
-8.12732	5.952	-7.71293	10.1153
-8.10432	4.60984	-7.68993	9.60487
-8.08132	3.11076	-7.66693	7.67309
-8.05832	1.53868	-7.64393	5.78106
-8.03432	0.51824	-7.61993	4.66379
-8.01132	0.11623	-7.59693	3.66812
-7.98832	0.01723	-7.57393	2.29885
-7.96532	0.00169	-7.54993	1.02249
-7.94132	0.0001	-7.52693	0.30924
-7.91832	0	-7.50393	0.06263
-7.89532	0	-7.48093	0.00844
-7.87232	3e-05	-7.45693	0.00077
-7.84832	0.00051	-7.43393	4e-05
-7.82532	0.00609	-7.41093	0
-7.80232	0.04748	-7.38693	0
-7.77932	0.2457	-7.36393	3e-05
-7.75632	0.84982	-7.34093	0.00063
-7.73232	2.00678	-7.31793	0.00751
-7.70932	3.41286	-7.29393	0.06007
-7.68632	4.62576	-7.27093	0.328
-7.66332	5.51448	-7.24793	1.22783
-7.63932	5.74441	-7.22493	3.1668
-7.61632	4.99808	-7.20093	5.64959
-7.59332	4.09588	-7.17793	7.02819
-7.57032	4.11473	-7.15493	6.3489
-7.54732	4.94612	-7.13093	5.06669
-7.52332	6.07628	-7.10793	5.41413
-7.50032	7.38938	-7.08493	7.40062
-7.47732	8.28867	-7.06193	8.7976
-7.45432	7.7955	-7.03793	8.11196
-7.43032	6.20194	-7.01493	6.20018
-7.40732	4.69714	-6.99193	4.66948
-7.38432	3.74918	-6.96793	4.20171
-7.36132	3.33707	-6.94493	4.53468
-7.33732	3.3761	-6.92193	4.88302
-7.31432	3.48721	-6.89893	4.51011
-7.29132	3.44194	-6.87493	3.4123
-7.26832	3.27793	-6.85193	2.28362
-7.24532	2.85837	-6.82893	1.76424
-7.22132	2.13892	-6.80593	1.90805
-7.19832	1.47385	-6.78193	2.4301
-7.17532	1.27531	-6.75893	3.18152
-7.15232	1.75526	-6.73593	4.16271
-7.12832	2.86217	-6.71193	5.2632
-7.10532	4.26008	-6.68893	6.30939
-7.08232	5.52678	-6.66593	7.25736
-7.05932	6.3314	-6.64293	7.82285
-7.03632	6.56102	-6.61893	7.47393
-7.01232	6.23183	-6.59593	6.62642
-6.98932	5.27056	-6.57293	6.63994
-6.96632	4.11217	-6.54893	7.8284
-6.94332	4.09831	-6.52593	8.70124
-6.91932	6.08051	-6.50293	8.02846
-6.89632	8.91274	-6.47993	6.75286
-6.87332	10.3433	-6.45593	6.62211
-6.85032	9.66788	-6.43293	7.85742
-6.82732	8.38232	-6.40993	9.5368
-6.80332	7.92223	-6.38693	10.9695
-6.78032	8.41049	-6.36293	11.575
-6.75732	9.57788	-6.33993	10.8226
-6.73432	11.3315	-6.31693	9.1255
-6.71032	13.3315	-6.29293	7.9011
-6.68732	14.577	-6.26993	8.2597
-6.66432	14.0787	-6.24693	10.2058
-6.64132	12.3224	-6.22393	12.9673
-6.61732	11.1176	-6.19993	15.2195
-6.59432	11.6949	-6.17693	15.7728
-6.57132	13.5336	-6.15393	14.7237
-6.54832	14.8904	-6.12993	13.0463
-6.52532	14.2372	-6.10693	11.3987
-6.50132	11.6346	-6.08393	10.2242
-6.47832	8.9081	-6.06093	10.0943
-6.45532	7.8933	-6.03693	10.7403
-6.43232	8.654	-6.01393	10.8247
-6.40832	9.8432	-5.99093	9.8312
-6.38532	10.4171	-5.96693	9.0151
-6.36232	10.8534	-5.94393	9.8709
-6.33932	12.3975	-5.92093	12.506
-6.31632	14.9134	-5.89793	15.6633
-6.29232	16.8361	-5.87393	17.9735
-6.26932	17.4761	-5.85093	18.98
-6.24632	17.3431	-5.82793	18.9286
-6.22332	16.4127	-5.80493	18.0001
-6.19932	14.134	-5.78093	16.3859
-6.17632	10.8469	-5.75793	14.9208
-6.15332	7.99945	-5.73493	14.4121
-6.13032	7.00666	-5.71093	14.7557
-6.10732	8.25699	-5.68793	15.7326
-6.08332	11.4046	-5.66493	17.4779
-6.06032	15.8479	-5.64193	19.4192
-6.03732	20.1051	-5.61793	20.1645
-6.01432	22.0152	-5.59493	19.3352
-5.99032	20.9093	-5.57193	18.2049
-5.96732	18.8261	-5.54793	17.8014
-5.94432	18.1552	-5.52493	17.7751
-5.92132	18.681	-5.50193	17.5747
-5.89732	19.0104	-5.47893	17.4943
-5.87432	19.3951	-5.45493	17.9861
-5.85132	20.1022	-5.43193	18.9343
-5.82832	19.5522	-5.40893	19.7008
-5.80532	17.1657	-5.38593	19.2077
-5.78132	15.0635	-5.36193	16.6937
-5.75832	15.2182	-5.33893	12.8196
-5.73532	17.1163	-5.31593	9.2022
-5.71232	18.6573	-5.29193	6.877
-5.68832	18.0269	-5.26893	6.21418
-5.66532	14.9119	-5.24593	7.6232
-5.64232	10.7351	-5.22293	10.6488
-5.61932	7.56804	-5.19893	13.1323
-5.59632	6.70009	-5.17593	13.1213
-5.57232	7.95988	-5.15293	11.0968
-5.54932	10.2891	-5.12893	9.0003
-5.52632	12.7901	-5.10593	8.03662
-5.50332	14.4024	-5.08293	8.34201
-5.47932	13.8434	-5.05993	9.57186
-5.45632	11.411	-5.03593	11.0514
-5.43332	8.97729	-5.01293	11.8874
-5.41032	7.6248	-4.98993	11.5081
-5.38632	7.12825	-4.96593	10.095
-5.36332	7.23851	-4.94293	8.19209
-5.34032	7.97707	-4.91993	6.34654
-5.31732	8.77533	-4.89693	5.30874
-5.29432	8.51269	-4.87293	5.59501
-5.27032	7.00781	-4.84993	6.51548
-5.24732	5.43268	-4.82693	6.56307
-5.22432	4.68947	-4.80393	5.21409
-5.20132	4.6566	-4.77993	3.56568
-5.17732	4.99949	-4.75693	3.0908
-5.15432	5.52418	-4.73393	4.31524
-5.13132	6.05422	-4.70993	6.30478
-5.10832	6.5617	-4.68693	7.30287
-5.08532	7.01269	-4.66393	6.64514
-5.06132	7.19929	-4.64093	5.5156
-5.03832	7.22939	-4.61693	4.98231
-5.01532	7.2856	-4.59393	4.57573
-4.99232	6.72195	-4.57093	3.61166
-4.96832	5.00917	-4.54693	2.50504
-4.94532	3.11488	-4.52393	2.01624
-4.92232	2.37794	-4.50093	2.16814
-4.89932	2.78384	-4.47793	2.56077
-4.87632	3.21172	-4.45393	3.14129
-4.85232	2.96377	-4.43093	3.87815
-4.82932	2.54241	-4.40793	4.10612
-4.80632	2.68944	-4.38493	3.2569
-4.78332	3.12731	-4.36093	1.88344
-4.75932	2.99581	-4.33793	1.0555
-4.73632	2.33121	-4.31493	1.27018
-4.71332	2.04934	-4.29093	2.23064
-4.69032	2.44479	-4.26793	3.08823
-4.66632	2.74599	-4.24493	3.12701
-4.64332	2.35959	-4.22193	2.52529
-4.62032	1.69029	-4.19793	1.99259
-4.59732	1.53323	-4.17493	1.89456
-4.57432	2.43844	-4.15193	2.25654
-4.55032	4.37776	-4.12793	3.01002
-4.52732	6.21801	-4.10493	3.89785
-4.50432	6.45538	-4.08193	4.66802
-4.48132	5.07212	-4.05893	5.16078
-4.45732	3.39029	-4.03493	5.06663
-4.43432	2.25196	-4.01193	4.26856
-4.41132	1.62811	-3.98893	3.31897
-4.38832	1.38656	-3.96593	2.93423
-4.36532	1.49916	-3.94193	3.13419
-4.34132	1.80108	-3.91893	3.32391
-4.31832	2.02139	-3.89593	3.10656
-4.29532	2.04971	-3.87193	2.68176
-4.27232	1.96048	-3.84893	2.49109
-4.24832	1.78878	-3.82593	2.64105
-4.22532	1.58672	-3.80293	2.76083
-4.20232	1.5993	-3.77893	2.53051
-4.17932	1.98742	-3.75593	2.14735
-4.15632	2.4979	-3.73293	2.05204
-4.13232	2.64629	-3.70893	2.3121
-4.10932	2.21039	-3.68593	2.47052
-4.08632	1.48432	-3.66293	2.14308
-4.06332	0.93929	-3.63993	1.53947
-4.03932	0.78783	-3.61593	1.12375
-4.01632	0.96032	-3.59293	1.04286
-3.99332	1.26796	-3.56993	1.10689
-3.97032	1.54107	-3.54593	1.09732
-3.94632	1.67581	-3.52293	0.97314
-3.92332	1.62767	-3.49993	0.84856
-3.90032	1.45941	-3.47693	0.8361
-3.87732	1.28754	-3.45293	0.94455
-3.85432	1.15575	-3.42993	1.07953
-3.83032	1.12999	-3.40693	1.12601
-3.80732	1.41432	-3.38393	1.0586
-3.78432	2.02901	-3.35993	0.97424
-3.76132	2.48282	-3.33693	1.03571
-3.73732	2.29279	-3.31393	1.37518
-3.71432	1.68233	-3.28993	1.92221
-3.69132	1.20578	-3.26693	2.28436
-3.66832	1.02488	-3.24393	2.07665
-3.64532	0.95812	-3.22093	1.42385
-3.62132	0.86323	-3.19693	0.79734
-3.59832	0.76179	-3.17393	0.45868
-3.57532	0.73258	-3.15093	0.35492
-3.55232	0.76595	-3.12693	0.37711
-3.52832	0.78205	-3.10393	0.51888
-3.50532	0.75264	-3.08093	0.86136
-3.48232	0.71293	-3.05793	1.42371
-3.45932	0.68786	-3.03393	1.95259
-3.43532	0.65824	-3.01093	2.05128
-3.41232	0.62061	-2.98793	1.6793
-3.38932	0.67301	-2.96493	1.19024
-3.36632	0.98796	-2.94093	0.85048
-3.34332	1.60547	-2.91793	0.69919
-3.31932	2.19684	-2.89493	0.72525
-3.29632	2.26582	-2.87093	0.89209
-3.27332	1.75466	-2.84793	1.08706
-3.25032	1.10089	-2.82493	1.20469
-3.22632	0.66385	-2.80193	1.26536
-3.20332	0.46999	-2.77793	1.35122
-3.18032	0.4067	-2.75493	1.46112
-3.15732	0.39338	-2.73193	1.54437
-3.13432	0.41331	-2.70793	1.60652
-3.11032	0.46989	-2.68493	1.65869
-3.08732	0.53601	-2.66193	1.63991
-3.06432	0.59109	-2.63893	1.50894
-3.04132	0.6859	-2.61493	1.3588
-3.01732	0.87926	-2.59193	1.31559
-2.99432	1.12409	-2.56893	1.36355
-2.97132	1.28535	-2.54593	1.40989
-2.94832	1.28198	-2.52193	1.44718
-2.92532	1.1905	-2.49893	1.50074
-2.90132	1.16043	-2.47593	1.50713
-2.87832	1.23279	-2.45193	1.39525
-2.85532	1.31091	-2.42893	1.20566
-2.83232	1.28455	-2.40593	1.02721
-2.80832	1.14996	-2.38293	0.90673
-2.78532	1.00303	-2.35893	0.84065
-2.76232	0.91233	-2.33593	0.78412
-2.73932	0.87008	-2.31293	0.70299
-2.71532	0.8845	-2.28893	0.63556
-2.69232	0.99123	-2.26593	0.64345
-2.66932	1.12271	-2.24293	0.72531
-2.64632	1.12156	-2.21993	0.8093
-2.62332	0.94526	-2.19593	0.80946
-2.59932	0.72278	-2.17293	0.7027
-2.57632	0.58062	-2.14993	0.54341
-2.55332	0.52904	-2.12593	0.40189
-2.53032	0.5193	-2.10293	0.32905
-2.50632	0.51443	-2.07993	0.34977
-2.48332	0.50326	-2.05693	0.43886
-2.46032	0.50612	-2.03293	0.52291
-2.43732	0.57737	-2.00993	0.53419
-2.41432	0.77726	-1.98693	0.46489
-2.39032	1.12247	-1.96393	0.39536
-2.36732	1.54347	-1.93993	0.50531
-2.34432	1.89973	-1.91693	0.98543
-2.32132	2.07058	-1.89393	1.7411
-2.29732	2.00056	-1.86993	2.22387
-2.27432	1.69057	-1.84693	1.96844
-2.25132	1.24663	-1.82393	1.25539
-2.22832	0.86324	-1.80093	0.81277
-2.20532	0.64929	-1.77693	1.07322
-2.18132	0.55309	-1.75393	1.85106
-2.15832	0.48145	-1.73093	2.41649
-2.13532	0.4081	-1.70693	2.15549
-2.11232	0.40857	-1.68393	1.2962
-2.08832	0.68768	-1.66093	0.52367
-2.06532	1.42964	-1.63793	0.14184
-2.04232	2.35955	-1.61393	0.02569
-2.01932	2.70757	-1.59093	0.0031
-1.99532	2.10469	-1.56793	0.00024
-1.97232	1.10265	-1.54493	4e-05
-1.94932	0.3914	-1.52093	0.0005
-1.92632	0.09896	-1.49793	0.00563
-1.90332	0.02566	-1.47493	0.04186
-1.87932	0.03454	-1.45093	0.20776
-1.85632	0.15582	-1.42793	0.69051
-1.83332	0.5669	-1.40493	1.55061
-1.81032	1.38675	-1.38193	2.41112
-1.78632	2.25139	-1.35793	2.81312
-1.76332	2.42447	-1.33493	3.03031
-1.74032	1.73154	-1.31193	3.80712
-1.71732	0.82002	-1.28793	5.33602
-1.69432	0.25739	-1.26493	7.21916
-1.67032	0.05354	-1.24193	9.06017
-1.64732	0.00804	-1.21893	10.5643
-1.62432	0.00821	-1.19493	11.4733
-1.60132	0.05557	-1.17193	11.6269
-1.57732	0.27424	-1.14893	11.0075
-1.55432	0.91961	-1.12593	9.91933
-1.53132	2.14194	-1.10193	8.99182
-1.50832	3.59957	-1.07893	8.48411
-1.48432	4.59306	-1.05593	7.93283
-1.46132	4.64243	-1.03193	7.01009
-1.43832	3.75556	-1.00893	6.01982
-1.41532	2.49818	-0.98593	5.24689
-1.39232	1.75112	-0.96293	4.67238
-1.36832	2.04315	-0.93893	4.52175
-1.34532	3.41578	-0.91593	5.63363
-1.32232	5.75016	-0.89293	8.85573
-1.29932	8.54014	-0.86893	13.6741
-1.27532	10.6782	-0.84593	17.7861
-1.25232	11.3739	-0.82293	18.82
-1.22932	10.9119	-0.79993	16.2823
-1.20632	9.9741	-0.77593	11.7519
-1.18332	9.19449	-0.75293	7.6586
-1.15932	9.18063	-0.72993	5.60182
-1.13632	9.52213	-0.70593	5.79479
-1.11332	9.02164	-0.68293	7.72764
-1.09032	8.01821	-0.65993	10.6914
-1.06632	8.21298	-0.63693	14.3088
-1.04332	9.71423	-0.61293	18.9632
-1.02032	10.6958	-0.58993	24.2847
-0.99732	10.308	-0.56693	27.3574
-0.97432	10.0507	-0.54393	25.5264
-0.95032	11.4222	-0.51993	20.6988
-0.92732	13.2128	-0.49693	17.5455
-0.90432	12.7432	-0.47393	18.4278
-0.88132	9.57875	-0.44993	22.2022
-0.85732	6.28875	-0.42693	26.5449
-0.83432	5.50265	-0.40393	29.3351
-0.81132	7.51769	-0.38093	28.4952
-0.78832	10.734	-0.35693	23.4238
-0.76432	13.8213	-0.33393	16.6867
-0.74132	16.971	-0.31093	11.9639
-0.71832	20.5252	-0.28693	10.7922
-0.69532	23.4049	-0.26393	12.0862
-0.67232	24.1236	-0.24093	13.5447
-0.64832	22.8084	-0.21793	13.7958
-0.62532	21.2801	-0.19393	13.2426
-0.60232	20.7192	-0.17093	12.5282
-0.57932	20.2347	-0.14793	11.6186
-0.55532	19.4584	-0.12493	10.7191
-0.53232	20.1033	-0.10093	10.8459
-0.50932	22.0578	-0.07793	12.1894
-0.48632	21.7144	-0.05493	12.532
-0.46332	17.0458	-0.03093	9.88764
-0.43932	11.0155	-0.00793	5.6777
-0.41632	7.82256	0.01507	2.82004
-0.39332	8.56706	0.03807	2.5122
-0.37032	11.7167	0.06207	3.98611
-0.34632	15.0435	0.08507	5.76759
-0.32332	16.548	0.10807	7.12246
-0.30032	15.5559	0.13207	8.53409
-0.27732	13.1852	0.15507	10.0983
-0.25432	10.8057	0.17807	10.6921
-0.23032	8.92627	0.20107	9.83926
-0.20732	8.04403	0.22507	8.62479
-0.18432	8.68686	0.24807	8.00776
-0.16132	10.1723	0.27107	7.65741
-0.13732	11.1593	0.29407	6.68171
-0.11432	11.4	0.31807	4.8119
-0.09132	11.5638	0.34107	2.70011
-0.06832	12.3234	0.36407	1.23893
-0.04432	13.9615	0.38807	0.97002
-0.02132	15.3617	0.41107	2.23239
0.00168	14.51	0.43407	5.09048
0.02468	11.2514	0.45707	8.4299
0.04768	7.38309	0.48107	10.0916
0.07168	4.14926	0.50407	9.14746
0.09468	1.88035	0.52707	7.25647
0.11768	0.69683	0.55107	6.78756
0.14068	0.59428	0.57407	8.27374
0.16468	1.88151	0.59707	10.228
0.18768	5.349	0.62007	10.8489
0.21068	10.765	0.64407	9.37471
0.23368	15.1953	0.66707	6.36604
0.25668	15.2004	0.69007	3.25505
0.28068	11.5797	0.71407	1.21114
0.30368	8.91983	0.73707	0.36769
0.32668	9.84683	0.76007	0.33579
0.34968	12.3359	0.78307	0.99254
0.37368	13.0666	0.80707	2.45249
0.39668	11.4769	0.83007	4.43015
0.41968	8.94622	0.85307	6.03746
0.44268	6.13449	0.87607	6.44199
0.46668	3.35352	0.90007	5.48418
0.48968	1.33358	0.92307	3.71967
0.51268	0.37068	0.94607	2.0994
0.53568	0.10328	0.97007	1.27985
0.55868	0.21228	0.99307	1.1179
0.58268	0.7994	1.01607	1.03142
0.60568	2.14248	1.03907	0.7276
0.62868	4.0444	1.06307	0.3574
0.65168	5.65126	1.08607	0.11978
0.67568	6.27703	1.10907	0.0272
0.69868	5.86832	1.13307	0.00415
0.72168	4.69319	1.15607	0.00041
0.74468	3.23893	1.17907	2e-05
0.76768	1.97043	1.20207	0
0.79168	1.03247	1.22607	0
0.81468	0.42812	1.24907	0
0.83768	0.12914	1.27207	0
0.86068	0.02694	1.29507	0
0.88468	0.00378	1.31907	0
0.90768	0.00035	1.34207	0
0.93068	3e-05	1.36507	0
0.95368	0	1.38907	1e-05
0.97668	1e-05	1.41207	0.00024
1.00068	0.00039	1.43507	0.00279
1.02368	0.00428	1.45807	0.02063
1.04668	0.03015	1.48207	0.10232
1.06968	0.14005	1.50507	0.33973
1.09368	0.43023	1.52807	0.75763
1.11668	0.87487	1.55207	1.13721
1.13968	1.17813	1.57507	1.15036
1.16268	1.05136	1.59807	0.78518
1.18668	0.6241	1.62107	0.37403
1.20968	0.2648	1.64507	0.2197
1.23268	0.17229	1.66807	0.57918
1.25568	0.37746	1.69107	1.93662
1.27868	0.82339	1.71407	4.61186
1.30268	1.26753	1.73807	7.66243
1.32568	1.5502	1.76107	9.07091
1.34868	2.25399	1.78407	7.91951
1.37168	4.4213	1.80807	5.32291
1.39568	7.71411	1.83107	2.84883
1.41868	9.57554	1.85407	1.24448
1.44168	8.05488	1.87707	0.60688
1.46468	4.54884	1.90107	0.90877
1.48768	1.72728	1.92407	2.19285
1.51168	0.50075	1.94707	4.29108
1.53468	0.42204	1.97107	6.68811
1.55768	1.23167	1.99407	8.8651
1.58068	2.93211	2.01707	10.121
1.60468	5.03689	2.04007	9.40713
1.62768	6.93428	2.06407	6.66584
1.65068	8.8039	2.08707	3.47804
1.67368	10.3561	2.11007	1.47492
1.69668	9.84454	2.13407	1.27906
1.72068	6.75497	2.15707	3.19649
1.74368	3.18684	2.18007	7.19471
1.76668	1.03114	2.20307	11.4068
1.78968	0.33617	2.22707	12.6491
1.81368	0.57545	2.25007	10.24
1.83668	1.65685	2.27307	7.08493
1.85968	3.36244	2.29607	5.43362
1.88268	4.58313	2.32007	4.49616
1.90668	4.24755	2.34307	3.12289
1.92968	3.03127	2.36607	1.85112
1.95268	2.92903	2.39007	1.83346
1.97568	5.06952	2.41307	3.6852
1.99868	8.17218	2.43607	6.93413
2.02268	9.57732	2.45907	9.57505
2.04568	8.57636	2.48307	9.65078
2.06868	6.87603	2.50607	7.81023
2.09168	5.36788	2.52907	6.16252
2.11568	3.62302	2.55307	5.14194
2.13868	1.85217	2.57607	4.01828
2.16168	0.71316	2.59907	2.93758
2.18468	0.35003	2.62207	2.4041
2.20768	0.79095	2.64607	2.32723
2.23168	2.50997	2.66907	2.36497
2.25468	5.78026	2.69207	2.31875
2.27768	9.2922	2.71507	2.39514
2.30068	10.7607	2.73907	3.10647
2.32468	9.72023	2.76207	4.38454
2.34768	7.67834	2.78507	5.2768
2.37068	5.58633	2.80907	5.0497
2.39368	3.58124	2.83207	4.05361
2.41768	1.98202	2.85507	3.02127
2.44068	1.00761	2.87807	2.23242
2.46368	0.56304	2.90207	1.83694
2.48668	0.47175	2.92507	2.0501
2.50968	0.54963	2.94807	2.67448
2.53368	0.74677	2.97207	3.30559
2.55668	1.18956	2.99507	4.1782
2.57968	1.79312	3.01807	5.98182
2.60268	2.11046	3.04107	8.58648
2.62668	1.87062	3.06507	10.5488
2.64968	1.30808	3.08807	10.3738
2.67268	0.88435	3.11107	8.12694
2.69568	1.0962	3.13407	5.37502
2.71868	2.38626	3.15807	3.57115
2.74268	4.61113	3.18107	3.02356
2.76568	6.50923	3.20407	3.45188
2.78868	6.58384	3.22807	4.61936
2.81168	4.84467	3.25107	6.16767
2.83568	2.69822	3.27407	7.49333
2.85868	1.23828	3.29707	7.83271
2.88168	0.62171	3.32107	6.75969
2.90468	0.67635	3.34407	4.86426
2.92768	1.43846	3.36707	3.30114
2.95168	3.02604	3.39107	2.74285
2.97468	5.05053	3.41407	3.03039
2.99768	6.80325	3.43707	3.48668
3.02068	8.07091	3.46007	3.48644
3.04468	8.72367	3.48407	2.91057
3.06768	8.29737	3.50707	2.2448
3.09068	7.00357	3.53007	2.1754
3.11368	5.61801	3.55407	2.91325
3.13768	4.39204	3.57707	4.02154
3.16068	3.41268	3.60007	4.92325
3.18368	3.03651	3.62307	5.3723
3.20668	3.49718	3.64707	5.4536
3.22968	4.85379	3.67007	5.30881
3.25368	6.60229	3.69307	4.94004
3.27668	7.44272	3.71607	4.35402
3.29968	6.74399	3.74007	3.67459
3.32268	5.30385	3.76307	3.05681
3.34668	3.97546	3.78607	2.74701
3.36968	2.9868	3.81007	2.99863
3.39268	2.43797	3.83307	3.70824
3.41568	2.38154	3.85607	4.3031
3.43868	2.79316	3.87907	4.33437
3.46268	3.53285	3.90307	4.01959
3.48568	4.05945	3.92607	3.76742
3.50868	3.863	3.94907	3.67303
3.53168	3.29522	3.97307	3.78156
3.55568	3.1379	3.99607	4.06663
3.57868	3.5422	4.01907	4.10713
3.60168	3.97418	4.04207	3.64635
3.62468	3.96488	4.06607	3.24831
3.64868	3.61362	4.08907	3.5619
3.67168	3.28483	4.11207	4.35765
3.69468	3.05339	4.13507	4.87866
3.71768	2.74956	4.15907	4.84169
3.74068	2.39121	4.18207	4.72709
3.76468	2.2067	4.20507	5.04445
3.78768	2.23695	4.22907	5.58954
3.81068	2.24167	4.25207	5.99967
3.83368	2.08786	4.27507	6.48531
3.85768	1.97705	4.29807	7.18296
3.88068	2.09154	4.32207	7.66227
3.90368	2.28697	4.34507	7.63376
3.92668	2.41064	4.36807	7.2898
3.94968	2.52753	4.39207	6.76102
3.97368	2.66639	4.41507	5.95625
3.99668	2.82657	4.43807	5.06358
4.01968	3.09057	4.46107	4.65521
4.04268	3.43741	4.48507	5.15717
4.06668	3.88563	4.50807	6.36902
4.08968	4.70815	4.53107	7.51774
4.11268	5.89562	4.55407	7.803
4.13568	6.76541	4.57807	6.95221
4.15868	6.77304	4.60107	5.38743
4.18268	6.2167	4.62407	3.86542
4.20568	5.70349	4.64807	2.90838
4.22868	5.45674	4.67107	2.7116
4.25168	5.318	4.69407	3.30703
4.27568	5.19058	4.71707	4.35006
4.29868	5.25326	4.74107	5.15444
4.32168	5.70545	4.76407	5.44466
4.34468	6.4002	4.78707	5.62173
4.36868	6.72515	4.81107	5.91671
4.39168	6.21721	4.83407	5.91312
4.41468	5.21943	4.85707	5.23099
4.43768	4.51956	4.88007	4.16419
4.46068	4.54529	4.90407	3.42392
4.48468	5.01982	4.92707	3.47464
4.50768	5.33177	4.95007	4.12047
4.53068	5.33745	4.97407	4.66997
4.55368	5.2878	4.99707	4.52735
4.57768	5.04678	5.02007	3.66564
4.60068	4.46445	5.04307	2.58839
4.62368	3.9319	5.06707	1.83561
4.64668	3.82699	5.09007	1.62626
4.66968	4.19886	5.11307	1.88068
4.69368	4.81975	5.13607	2.46547
4.71668	5.00011	5.16007	3.18885
4.73968	4.30609	5.18307	3.47174
4.76268	3.52526	5.20607	2.83426
4.78668	3.78373	5.23007	1.69034
4.80968	5.18298	5.25307	0.79959
4.83268	6.7522	5.27607	0.3777
4.85568	7.36152	5.29907	0.23525
4.87868	6.81656	5.32307	0.22159
4.90268	5.91505	5.34607	0.37803
4.92568	5.44239	5.36907	0.90294
4.94868	5.41208	5.39307	1.87348
4.97168	5.32713	5.41607	2.8739
4.99568	5.07984	5.43907	3.16845
5.01868	5.00959	5.46207	2.53803
5.04168	5.04006	5.48607	1.62097
5.06468	4.637	5.50907	1.12953
5.08868	3.8378	5.53207	1.18762
5.11168	3.26794	5.55507	1.60776
5.13468	2.98913	5.57907	2.24457
5.15768	2.44916	5.60207	2.81522
5.18068	1.555	5.62507	2.85176
5.20468	0.78022	5.64907	2.21884
5.22768	0.41361	5.67207	1.35051
5.25068	0.42635	5.69507	0.75626
5.27368	0.84894	5.71807	0.60349
5.29768	1.76907	5.74207	0.7938
5.32068	2.85136	5.76507	1.13389
5.34368	3.262	5.78807	1.48015
5.36668	2.59788	5.81207	1.83833
5.38968	1.47632	5.83507	2.18057
5.41368	0.69512	5.85807	2.32879
5.43668	0.41765	5.88107	2.17826
5.45968	0.40406	5.90507	1.76663
5.48268	0.44647	5.92807	1.22689
5.50668	0.46688	5.95107	0.78844
5.52968	0.47747	5.97407	0.60958
5.55268	0.5937	5.99807	0.66647
5.57568	1.06246	6.02107	0.86643
5.59968	2.03152	6.04407	1.11184
5.62268	3.08028	6.06807	1.29542
5.64568	3.39516	6.09107	1.36727
5.66868	2.77699	6.11407	1.35908
5.69168	1.89923	6.13707	1.31012
5.71568	1.37649	6.16107	1.23045
5.73868	1.19258	6.18407	1.14191
5.76168	1.07354	6.20707	1.10754
5.78468	0.9903	6.23107	1.14534
5.80868	1.2144	6.25407	1.15055
5.83168	1.93454	6.27707	1.04873
5.85468	2.85128	6.30007	0.93463
5.87768	3.31732	6.32407	0.91566
5.90068	2.99797	6.34707	0.9535
5.92468	2.22582	6.37007	0.94566
5.94768	1.57946	6.39407	0.87889
5.97068	1.29086	6.41707	0.85001
5.99368	1.21217	6.44007	0.94039
6.01768	1.17254	6.46307	1.11736
6.04068	1.14485	6.48707	1.2744
6.06368	1.16789	6.51007	1.32117
6.08668	1.31704	6.53307	1.23888
6.10968	1.72461	6.55607	1.07972
6.13368	2.43351	6.58007	0.91747
6.15668	3.19257	6.60307	0.806
6.17968	3.56825	6.62607	0.7685
6.20268	3.33438	6.65007	0.79399
6.22668	2.65266	6.67307	0.84452
6.24968	1.89724	6.69607	0.86547
6.27268	1.38421	6.71907	0.81647
6.29568	1.19818	6.74307	0.71607
6.31968	1.22207	6.76607	0.6189
6.34268	1.31201	6.78907	0.55292
6.36568	1.40176	6.81307	0.51549
6.38868	1.48316	6.83607	0.50311
6.41168	1.56759	6.85907	0.50956
6.43568	1.65711	6.88207	0.51192
6.45868	1.70183	6.90607	0.4859
6.48168	1.63227	6.92907	0.42854
6.50468	1.45244	6.95207	0.36009
6.52868	1.22924	6.97507	0.31344
6.55168	1.0041	6.99907	0.31417
6.57468	0.78748	7.02207	0.36157
6.59768	0.61008	7.04507	0.43628
6.62068	0.5073	7.06907	0.52154
6.64468	0.48108	7.09207	0.6013
6.66768	0.51971	7.11507	0.64522
6.69068	0.6188	7.13807	0.62517
6.71368	0.76434	7.16207	0.54967
6.73768	0.91714	7.18507	0.45941
6.76068	1.02093	7.20807	0.38498
6.78368	1.04999	7.23207	0.33046
6.80668	1.03895	7.25507	0.29426
6.82968	1.00499	7.27807	0.27916
6.85368	0.90698	7.30107	0.29149
6.87668	0.74747	7.32507	0.33685
6.89968	0.60802	7.34807	0.39925
6.92268	0.55049	7.37107	0.43879
6.94668	0.56493	7.39407	0.43313
6.96968	0.60929	7.41807	0.40176
6.99268	0.64882	7.44107	0.37316
7.01568	0.66283	7.46407	0.3528
7.03968	0.64486	7.48807	0.33224
7.06268	0.60075	7.51107	0.30778
7.08568	0.54109	7.53407	0.28445
7.10868	0.48121	7.55707	0.26695
7.13168	0.44272	7.58107	0.25449
7.15568	0.43492	7.60407	0.24716
7.17868	0.44136	7.62707	0.24458
7.20168	0.4396	7.65107	0.23854
7.22468	0.41986	7.67407	0.22185
7.24868	0.38508	7.69707	0.20302
7.27168	0.34604	7.72007	0.19421
7.29468	0.30952	7.74407	0.19126
7.31768	0.27569	7.76707	0.18298
7.34068	0.25161	7.79007	0.16962
7.36468	0.24534	7.81407	0.16188
7.38768	0.2492	7.83707	0.16785
7.41068	0.24548	7.86007	0.18108
7.43368	0.22432	7.88307	0.1842
7.45768	0.19256	7.90707	0.16601
7.48068	0.16547	7.93007	0.13314
7.50368	0.14975	7.95307	0.10151
7.52668	0.13924	7.97607	0.0814
7.55068	0.12769	8.00007	0.07521
7.57368	0.11695	8.02307	0.07811
7.59668	0.10873	8.04607	0.07865
7.61968	0.1003	8.07007	0.06919
7.64268	0.09071	8.09307	0.05361
7.66668	0.08068	8.11607	0.04084
7.68968	0.07078	8.13907	0.03396
7.71268	0.06145	8.16307	0.02946
7.73568	0.05055	8.18607	0.02418
7.75968	0.03555	8.20907	0.01728
7.78268	0.01928	8.23307	0.00978
7.80568	0.00755	8.25607	0.00401
7.82868	0.00206	8.27907	0.00113
7.85168	0.00038	8.30207	0.00021
7.87568	4e-05	8.32607	2e-05
7.89868	0	8.34907	0
7.92168	0	8.37207	0
7.94468	0	8.39507	0
7.96868	0	8.41907	0
7.99168	0	8.44207	0
8.01468	0	8.46507	0
8.03768	0	8.48907	0
8.06068	0	8.51207	0
8.08468	0	8.53507	0
8.10768	0	8.55807	0
8.13068	0	8.58207	0
8.15368	0	8.60507	0
8.17768	0	8.62807	0
8.20068	0	8.65207	0
8.22368	0	8.67507	0
8.24668	0	8.69807	0
8.27068	0	8.72107	0
8.29368	0	8.74507	0
8.31668	0	8.76807	0
8.33968	0	8.79107	0
8.36268	0	8.81407	0
8.38668	0	8.83807	0
8.40968	0	8.86107	0
8.43268	0	8.88407	0
8.45568	0	8.90807	0
8.47968	0	8.93107	0
8.50268	0	8.95407	0
8.52568	0	8.97707	0
8.54868	0	9.00107	0
8.57168	0	9.02407	0
8.59568	0	9.04707	0
8.61868	0	9.07107	0
8.64168	0	9.09407	0
8.66468	0	9.11707	0
8.68868	0	9.14007	0
8.71168	0	9.16407	0
8.73468	0	9.18707	0
8.75768	0	9.21007	0
8.78068	0	9.23407	0
8.80468	0	9.25707	0
8.82768	0	9.28007	0
8.85068	0	9.30307	0
8.87368	0	9.32707	0
8.89768	0	9.35007	0
8.92068	0	9.37307	0
8.94368	0	9.39607	0
8.96668	0	9.42007	0
8.99068	0	9.44307	0
9.01368	0	9.46607	0
9.03668	0	9.49007	0
9.05968	0	9.51307	0
9.08268	0	9.53607	0
9.10668	0	9.55907	0
9.12968	0	9.58307	0
9.15268	0	9.60607	0
9.17568	0	9.62907	0
9.19968	0	9.65307	0
9.22268	0	9.67607	0
9.24568	0	9.69907	0
9.26868	0	9.72207	0
9.29168	0	9.74607	0
9.31568	0	9.76907	0
9.33868	0	9.79207	0
9.36168	0	9.81507	0
9.38468	0	9.83907	0
9.40868	0	9.86207	0
9.43168	0	9.88507	0
9.45468	0	9.90907	0
9.47768	0	9.93207	0
9.50168	0	9.95507	0
9.52468	0	9.97807	0
9.54768	0	10.0021	0
9.57068	0	10.0251	0
9.59368	0	10.0481	0
9.61768	0	10.0721	0
9.64068	0	10.0951	0
9.66368	0	10.1181	0
9.68668	0	10.1411	0
9.71068	0	10.1651	0
9.73368	0	10.1881	0
9.75668	0	10.2111	0
9.77968	0	10.2341	0
9.80268	0	10.2581	0
9.82668	0	10.2811	0
[truncated: 1 more rows]

## Sheet: Supplementary Fig. 2
25 oC						90 oC
2theta	Obs.	Calc.	Bkg.	Diff.		2theta	Obs.	Calc.	Bkg.	Diff.
10	275	241.391	241.099	-229.835		12	165	196.833	195.649	-265.916
10.0102	246	241.109	240.815	-247.065		12.0205	172	195.305	194.094	-261.652
10.0205	246	240.827	240.532	-246.896		12.0409	185	193.806	192.567	-254.403
10.0307	258	240.545	240.248	-239.527		12.0614	176	192.337	191.07	-258.168
10.0409	261	240.264	239.965	-237.558		12.0818	158	190.897	189.6	-266.449
10.0512	236	239.982	239.683	-252.389		12.1023	159	189.485	188.158	-265.243
10.0614	234	239.702	239.4	-253.421		12.1228	182	188.102	186.743	-253.051
10.0716	252	239.421	239.118	-242.453		12.1432	176	186.747	185.355	-255.374
10.0818	281	239.141	238.836	-224.885		12.1637	162	185.419	183.994	-261.709
10.0921	266	238.861	238.555	-233.717		12.1841	165	184.119	182.659	-259.56
10.1023	233	238.582	238.274	-253.349		12.2046	179	182.846	181.349	-251.923
10.1125	227	238.303	237.993	-256.782		12.2251	174	181.599	180.064	-253.799
10.1228	261	238.024	237.712	-236.214		12.2455	160	180.379	178.805	-260.19
10.133	209	237.745	237.432	-267.247		12.266	189	179.186	177.571	-245.093
10.1432	234	237.467	237.152	-252.08		12.2865	186	178.018	176.36	-246.009
10.1535	248	237.189	236.872	-243.513		12.3069	193	176.876	175.174	-241.938
10.1637	243	236.912	236.593	-246.347		12.3274	187	175.759	174.011	-244.38
10.1739	246	236.634	236.314	-244.38		12.3478	168	174.667	172.871	-253.333
10.1841	243	236.357	236.035	-246.014		12.3683	158	173.6	171.754	-257.8
10.1944	223	236.081	235.757	-257.849		12.3887	177	172.557	170.66	-247.779
10.2046	267	235.805	235.478	-231.283		12.4092	158	171.539	169.587	-256.769
10.2148	229	235.529	235.201	-253.917		12.4297	170	170.545	168.537	-250.273
10.2251	264	235.253	234.923	-232.752		12.4501	178	169.575	167.508	-245.787
10.2353	234	234.978	234.646	-250.587		12.4706	162	168.628	166.5	-253.314
10.2455	242	234.703	234.369	-245.622		12.491	164	167.706	165.513	-251.853
10.2558	211	234.428	234.093	-264.057		12.5115	154	166.806	164.546	-256.403
10.266	237	234.154	233.817	-248.292		12.532	160	165.931	163.599	-252.965
10.2762	241	233.88	233.541	-245.728		12.5524	183	165.077	162.672	-241.038
10.2864	246	233.607	233.265	-242.564		12.5729	177	164.248	161.765	-243.624
10.2967	233	233.334	232.99	-250.2		12.5934	166	163.441	160.877	-248.72
10.3069	210	233.061	232.715	-263.837		12.6138	171	162.658	160.009	-245.829
10.3171	251	232.788	232.441	-239.073		12.6343	186	161.897	159.158	-237.948
10.3274	213	232.516	232.167	-261.71		12.6547	145	161.159	158.326	-258.079
10.3376	231	232.245	231.893	-250.747		12.6752	178	160.445	157.513	-241.222
10.3478	255	231.973	231.619	-236.184		12.6957	169	159.753	156.716	-245.376
10.3581	225	231.702	231.346	-254.021		12.7161	166	159.085	155.938	-246.542
10.3683	245	231.431	231.073	-241.859		12.7366	167	158.44	155.176	-245.72
10.3785	220	231.161	230.801	-256.697		12.757	164	157.818	154.432	-246.909
10.3888	226	230.891	230.529	-252.935		12.7775	174	157.22	153.704	-241.61
10.399	234	230.621	230.257	-247.973		12.798	157	156.646	152.992	-249.823
10.4092	213	230.352	229.985	-260.411		12.8184	162	156.096	152.297	-247.048
10.4194	246	230.083	229.714	-240.45		12.8389	177	155.571	151.617	-239.286
10.4297	243	229.815	229.443	-242.089		12.8593	186	155.071	150.953	-234.536
10.4399	237	229.547	229.173	-245.528		12.8798	163	154.597	150.304	-245.798
10.4501	232	229.279	228.903	-248.367		12.9003	183	154.149	149.67	-235.575
10.4604	234	229.012	228.633	-247.007		12.9207	160	153.728	149.051	-246.864
10.4706	244	228.745	228.364	-240.847		12.9412	158	153.335	148.446	-247.667
10.4808	223	228.478	228.095	-253.287		12.9617	157	152.972	147.856	-247.986
10.4911	237	228.212	227.826	-244.727		12.9821	186	152.638	147.28	-233.319
10.5013	239	227.946	227.558	-243.368		13.0026	155	152.335	146.718	-248.667
10.5115	222	227.68	227.29	-253.408		13.023	196	152.066	146.169	-228.033
10.5217	212	227.415	227.022	-259.249		13.0435	166	151.831	145.633	-242.916
10.532	249	227.15	226.755	-236.89		13.064	157	151.633	145.111	-247.316
10.5422	228	226.886	226.488	-249.332		13.0844	185	151.474	144.601	-233.237
10.5524	229	226.622	226.222	-248.573		13.1049	164	151.356	144.105	-243.678
10.5627	236	226.359	225.956	-244.215		13.1253	163	151.282	143.62	-244.141
10.5729	238	226.095	225.69	-242.857		13.1458	167	151.257	143.148	-242.129
10.5831	186	225.833	225.425	-273.9		13.1662	199	151.284	142.687	-226.142
10.5934	198	225.57	225.16	-266.542		13.1867	134	151.367	142.239	-258.683
10.6036	213	225.308	224.895	-257.385		13.2072	171	151.513	141.802	-240.256
10.6138	218	225.046	224.631	-254.228		13.2276	171	151.727	141.376	-240.363
10.624	233	224.785	224.367	-245.071		13.2481	189	152.018	140.961	-231.509
10.6343	229	224.524	224.103	-247.314		13.2686	133	152.393	140.558	-259.697
10.6445	221	224.264	223.84	-251.958		13.289	167	152.864	140.165	-242.932
10.6547	221	224.004	223.577	-251.802		13.3095	164	153.443	139.782	-244.721
10.665	237	223.744	223.315	-242.046		13.3299	158	154.145	139.41	-248.072
10.6752	205	223.485	223.052	-261.091		13.3504	149	154.987	139.048	-252.994
10.6854	210	223.226	222.791	-257.936		13.3709	180	155.991	138.696	-237.995
10.6957	225	222.968	222.529	-248.781		13.3913	179	157.184	138.353	-239.092
10.7059	222	222.71	222.269	-250.426		13.4118	153	158.598	138.021	-252.799
10.7161	217	222.452	222.008	-253.271		13.4322	166	160.272	137.697	-247.136
10.7264	217	222.195	221.748	-253.117		13.4527	162	162.257	137.383	-250.129
10.7366	232	221.938	221.488	-243.963		13.4732	162	164.615	137.078	-251.308
10.7468	217	221.682	221.229	-252.809		13.4936	167	167.424	136.781	-250.212
10.757	220	221.426	220.969	-250.856		13.5141	169	170.787	136.493	-250.893
10.7673	204	221.17	220.711	-260.302		13.5345	169	174.835	136.214	-252.917
10.7775	220	220.915	220.453	-250.549		13.555	184	179.74	135.943	-247.87
10.7877	209	220.66	220.195	-256.996		13.5755	172	185.733	135.68	-256.866
10.798	204	220.406	219.937	-259.844		13.5959	179	193.121	135.425	-257.06
10.8082	202	220.152	219.68	-260.891		13.6164	224	202.33	135.178	-239.165
10.8184	222	219.899	219.423	-248.739		13.6369	226	213.931	134.939	-243.965
10.8287	235	219.646	219.167	-240.788		13.6573	244	228.74	134.707	-242.37
10.8389	207	219.393	218.911	-257.436		13.6778	228	247.895	134.482	-259.947
10.8491	213	219.141	218.655	-253.685		13.6982	275	272.995	134.265	-248.998
10.8593	213	218.889	218.4	-253.533		13.7187	304	306.246	134.054	-251.123
10.8696	224	218.638	218.145	-246.783		13.7392	381	350.494	133.851	-234.747
10.8798	233	218.387	217.891	-241.232		13.7596	444	408.827	133.654	-232.413
10.89	208	218.136	217.637	-256.082		13.7801	523	482.781	133.464	-229.891
10.9003	195	217.886	217.383	-263.732		13.8005	676	567.726	133.28	-195.863
10.9105	205	217.637	217.13	-257.582		13.821	698	646.135	133.102	-224.067
10.9207	206	217.387	216.877	-256.832		13.8415	679	688.827	132.931	-254.913
10.931	209	217.139	216.625	-254.883		13.8619	559	675.86	132.765	-308.43
10.9412	205	216.89	216.373	-257.134		13.8824	491	615.628	132.606	-312.314
10.9514	229	216.642	216.121	-242.585		13.9028	396	533.924	132.452	-318.962
10.9616	175	216.395	215.87	-274.837		13.9233	307	453.379	132.304	-323.19
10.9719	226	216.148	215.619	-244.089		13.9437	299	385.441	132.161	-293.221
10.9821	211	215.901	215.369	-252.941		13.9642	257	332.189	132.024	-287.594
10.9923	207	215.655	215.119	-255.193		13.9847	217	291.751	131.892	-287.375
11.0026	236	215.41	214.869	-237.646		14.0051	210	261.195	131.765	-275.598
11.0128	230	215.164	214.62	-241.098		14.0256	207	237.951	131.643	-265.476
11.023	206	214.92	214.371	-255.352		14.0461	208	220.054	131.526	-256.027
11.0333	201	214.675	214.123	-258.205		14.0665	206	206.078	131.413	-250.039
11.0435	208	214.431	213.875	-253.859		14.087	181	195.007	131.306	-257.003
11.0537	220	214.188	213.627	-246.513		14.1074	164	186.116	131.202	-261.058
11.064	222	213.945	213.38	-245.167		14.1279	189	178.882	131.104	-244.941
11.0742	218	213.702	213.133	-247.421		14.1484	177	172.926	131.009	-247.963
11.0844	216	213.46	212.887	-248.476		14.1688	180	167.969	130.918	-243.984
11.0946	197	213.219	212.641	-259.731		14.1893	177	163.803	130.832	-243.401
11.1049	201	212.978	212.395	-257.187		14.2097	185	160.268	130.75	-237.634
11.1151	213	212.737	212.15	-249.842		14.2302	151	157.245	130.671	-253.123
11.1253	238	212.497	211.905	-234.698		14.2507	166	154.64	130.596	-244.32
11.1356	204	212.257	211.661	-254.954		14.2711	144	152.378	130.525	-254.189
11.1458	209	212.018	211.417	-251.811		14.2916	165	150.404	130.457	-242.702
11.156	199	211.779	211.173	-257.667		14.312	160	148.67	130.393	-244.335
11.1663	182	211.54	210.93	-267.724		14.3325	175	147.139	130.332	-236.07
11.1765	219	211.303	210.687	-245.382		14.353	150	145.78	130.275	-247.89
11.1867	203	211.065	210.445	-254.839		14.3734	151	144.569	130.22	-246.785
11.1969	203	210.828	210.203	-254.697		14.3939	138	143.484	130.169	-252.742
11.2072	237	210.592	209.962	-234.155		14.4144	148	142.51	130.12	-247.255
11.2174	231	210.356	209.721	-237.614		14.4348	144	141.631	130.075	-248.815
11.2276	217	210.12	209.48	-245.872		14.4553	158	140.836	130.032	-241.418
11.2379	209	209.885	209.24	-250.531		14.4757	148	140.114	129.992	-246.057
11.2481	207	209.651	209	-251.591		14.4962	154	139.457	129.955	-242.728
11.2583	207	209.416	208.761	-251.45		14.5167	133	138.858	129.92	-252.929
11.2686	244	209.183	208.522	-229.11		14.5371	142	138.31	129.887	-248.155
11.2788	199	208.95	208.283	-255.97		14.5576	160	137.807	129.857	-238.904
11.289	184	208.717	208.045	-264.83		14.578	164	137.345	129.829	-236.673
11.2992	198	208.485	207.807	-256.291		14.5985	146	136.92	129.804	-245.46
11.3095	219	208.253	207.57	-243.552		14.619	135	136.528	129.78	-250.764
11.3197	237	208.022	207.333	-232.613		14.6394	143	136.165	129.759	-246.583
11.3299	226	207.791	207.097	-239.075		14.6599	120	135.83	129.74	-257.915
11.3402	228	207.561	206.861	-237.737		14.6803	142	135.52	129.722	-246.76
11.3504	211	207.331	206.625	-247.799		14.7008	137	135.232	129.707	-249.116
11.3606	205	207.102	206.39	-251.261		14.7213	157	134.964	129.693	-238.982
11.3709	201	206.873	206.155	-253.524		14.7417	141	134.715	129.681	-246.857
11.3811	215	206.645	205.921	-244.987		14.7622	137	134.484	129.67	-248.742
11.3913	214	206.418	205.687	-245.451		14.7826	150	134.268	129.661	-242.134
11.4015	203	206.19	205.453	-251.914		14.8031	152	134.067	129.654	-241.034
11.4118	211	205.964	205.22	-246.978		14.8236	154	133.879	129.648	-239.94
11.422	221	205.737	204.987	-240.842		14.844	127	133.703	129.643	-253.351
11.4322	201	205.512	204.755	-252.707		14.8645	138	133.539	129.64	-247.769
11.4425	215	205.287	204.523	-244.172		14.8849	138	133.386	129.638	-247.693
11.4527	215	205.062	204.292	-244.037		14.9054	121	133.242	129.637	-256.121
11.4629	209	204.838	204.061	-247.503		14.9259	129	133.108	129.638	-252.054
11.4732	210	204.614	203.83	-246.768		14.9463	154	132.982	129.639	-239.491
11.4834	226	204.391	203.6	-237.035		14.9668	149	132.864	129.641	-241.932
11.4936	211	204.168	203.371	-245.901		14.9872	127	132.753	129.645	-252.876
11.5039	207	203.946	203.141	-248.168		15.0077	127	132.649	129.649	-252.825
11.5141	201	203.725	202.913	-251.635		15.0282	138	132.551	129.654	-247.275
11.5243	204	203.504	202.684	-249.702		15.0486	130	132.46	129.66	-251.23
11.5345	188	203.283	202.456	-259.17		15.0691	133	132.374	129.667	-249.687
11.5448	203	203.063	202.229	-250.038		15.0895	137	132.293	129.674	-247.647
11.555	197	202.844	202.002	-253.506		15.11	124	132.218	129.683	-254.109
11.5652	190	202.625	201.775	-257.575		15.1305	120	132.146	129.691	-256.073
11.5755	195	202.407	201.549	-254.444		15.1509	136	132.079	129.701	-248.04
11.5857	190	202.189	201.323	-257.313		15.1714	134	132.016	129.71	-249.008
11.5959	195	201.972	201.097	-254.183		15.1919	126	131.957	129.721	-252.978
11.6062	220	201.755	200.872	-239.053		15.2123	142	131.902	129.731	-244.951
11.6164	211	201.539	200.648	-244.323		15.2328	126	131.871	129.742	-252.935
11.6266	217	201.323	200.424	-240.594		15.2532	122	131.822	129.754	-254.911
11.6368	192	201.108	200.2	-255.465		15.2737	136	131.775	129.766	-247.887
11.6471	204	200.894	199.977	-248.136		15.2942	127	131.737	129.778	-252.369
11.6573	221	200.68	199.754	-237.808		15.3146	125	131.696	129.79	-253.348
11.6675	177	200.466	199.532	-264.08		15.3351	125	131.657	129.802	-253.328
11.6778	204	200.253	199.31	-247.752		15.3555	144	131.621	129.815	-243.81
11.688	212	200.041	199.088	-242.825		15.376	137	131.587	129.828	-247.293
11.6982	201	199.829	198.867	-249.297		15.3965	134	131.554	129.84	-248.777
11.7085	197	199.618	198.646	-251.571		15.4169	141	131.524	129.853	-245.262
11.7187	175	199.408	198.426	-264.645		15.4374	139	131.495	129.866	-246.248
11.7289	175	199.198	198.206	-264.519		15.4578	145	131.467	129.879	-243.233
11.7391	185	198.988	197.987	-258.393		15.4783	123	131.441	129.892	-254.22
11.7494	178	198.78	197.768	-262.468		15.4988	132	131.417	129.904	-249.708
11.7596	198	198.571	197.55	-250.343		15.5192	131	131.393	129.917	-250.196
11.7698	190	198.364	197.332	-255.018		15.5397	146	131.371	129.929	-242.685
11.7801	176	198.157	197.114	-263.294		15.5601	141	131.35	129.942	-245.175
11.7903	206	197.95	196.897	-245.17		15.5806	154	131.33	129.954	-238.665
11.8005	226	197.744	196.68	-233.046		15.6011	132	131.311	129.965	-249.655
11.8108	208	197.539	196.464	-243.723		15.6215	141	131.292	129.977	-245.146
11.821	218	197.335	196.248	-237.601		15.642	170	131.274	129.988	-230.637
11.8312	192	197.131	196.032	-253.079		15.6624	177	131.257	129.999	-227.129
11.8415	207	196.927	195.817	-243.956		15.6829	177	131.241	130.01	-227.12
11.8517	194	196.724	195.603	-251.634		15.7034	172	131.225	130.02	-229.613
11.8619	197	196.522	195.389	-249.713		15.7238	189	131.209	130.03	-221.105
11.8721	224	196.321	195.175	-233.393		15.7443	181	131.194	130.039	-225.097
11.8824	136	196.12	194.962	-286.072		15.7647	154	131.18	130.048	-238.59
11.8926	216	195.92	194.749	-237.952		15.7852	134	131.165	130.057	-248.583
11.9028	199	195.72	194.536	-248.032		15.8057	154	131.151	130.065	-238.576
11.9131	201	195.521	194.324	-246.713		15.8261	125	131.137	130.072	-253.069
11.9233	209	195.323	194.113	-241.794		15.8466	129	131.123	130.079	-251.061
11.9335	201	195.125	193.902	-246.475		15.8671	146	131.11	130.086	-242.555
11.9438	173	194.928	193.691	-263.157		15.8875	146	131.096	130.092	-242.548
11.954	175	194.732	193.481	-261.839		15.908	128	131.082	130.097	-251.541
11.9642	203	194.536	193.271	-244.922		15.9284	138	131.069	130.102	-246.535
11.9744	206	194.341	193.062	-243.005		15.9489	110	131.055	130.106	-260.527
11.9847	198	194.147	192.853	-247.688		15.9694	127	131.041	130.11	-252.02
11.9949	189	193.953	192.644	-252.972		15.9898	115	131.027	130.113	-258.014
12.0051	193	193.76	192.436	-250.456		16.0103	160	131.013	130.115	-235.506
12.0154	204	193.568	192.229	-243.741		16.0307	124	130.999	130.117	-253.5
12.0256	178	193.377	192.021	-259.226		16.0512	141	130.984	130.118	-244.992
12.0358	188	193.186	191.815	-253.112		16.0717	131	130.969	130.118	-249.984
12.0461	192	192.996	191.608	-250.598		16.0921	128	130.954	130.117	-251.477
12.0563	172	192.806	191.402	-262.484		16.1126	117	130.939	130.116	-256.969
12.0665	198	192.618	191.197	-246.771		16.133	140	130.923	130.114	-245.462
12.0767	196	192.43	190.992	-247.858		16.1535	120	130.907	130.112	-255.453
12.087	171	192.243	190.787	-262.746		16.174	120	130.89	130.108	-255.445
12.0972	203	192.056	190.583	-243.434		16.1944	133	130.873	130.104	-248.936
12.1074	180	191.871	190.38	-257.123		16.2149	133	130.856	130.099	-248.928
12.1177	194	191.686	190.176	-248.612		16.2353	127	130.838	130.094	-251.919
12.1279	201	191.502	189.974	-244.301		16.2558	145	130.82	130.087	-242.91
12.1381	203	191.318	189.771	-242.991		16.2763	131	130.801	130.08	-249.9
12.1484	208	191.136	189.569	-239.882		16.2967	123	130.782	130.072	-253.891
12.1586	190	190.954	189.368	-250.572		16.3172	122	130.762	130.063	-254.381
12.1688	209	190.773	189.167	-239.064		16.3376	154	130.742	130.053	-238.371
12.1791	192	190.593	188.966	-249.156		16.3581	100	130.721	130.043	-265.361
12.1893	206	190.414	188.766	-240.648		16.3786	120	130.699	130.032	-255.35
12.1995	185	190.236	188.566	-253.142		16.399	127	130.677	130.019	-251.839
12.2097	204	190.058	188.367	-241.635		16.4195	119	130.654	130.006	-255.827
12.22	220	189.882	188.168	-231.929		16.4399	110	130.631	129.992	-260.315
12.2302	176	189.706	187.969	-258.224		16.4604	114	130.607	129.978	-258.303
12.2404	172	189.531	187.771	-260.519		16.4809	116	130.583	129.962	-257.291
12.2507	198	189.357	187.574	-244.814		16.5013	138	130.557	129.946	-246.279
12.2609	226	189.184	187.377	-227.91		16.5218	127	130.532	129.928	-251.766
12.2711	203	189.012	187.18	-241.607		16.5422	124	130.505	129.91	-253.252
12.2814	195	188.841	186.984	-246.305		16.5627	120	130.478	129.891	-255.239
12.2916	195	188.671	186.788	-246.203		16.5832	110	130.45	129.871	-260.225
12.3018	207	188.501	186.592	-238.901		16.6036	118	130.421	129.85	-256.211
12.312	199	188.333	186.397	-243.6		16.6241	133	130.392	129.829	-248.696
12.3223	186	188.166	186.203	-251.3		16.6445	140	130.362	129.806	-245.181
12.3325	185	187.999	186.009	-251.799		16.665	124	130.331	129.783	-253.166
12.3427	172	187.834	185.815	-259.5		16.6855	126	130.3	129.759	-252.15
12.353	198	187.67	185.622	-243.802		16.7059	120	130.268	129.733	-255.134
12.3632	162	187.507	185.429	-265.304		16.7264	129	130.235	129.707	-250.618
12.3734	180	187.345	185.237	-254.407		16.7469	141	130.201	129.68	-244.601
12.3837	191	187.184	185.045	-247.71		16.7673	135	130.167	129.652	-247.583
12.3939	186	187.024	184.853	-250.614		16.7878	131	130.132	129.624	-249.566
12.4041	187	186.865	184.662	-249.919		16.8082	122	130.096	129.594	-254.048
12.4143	191	186.708	184.472	-247.425		16.8287	111	130.06	129.564	-259.53
12.4246	193	186.551	184.281	-246.131		16.8492	110	130.022	129.532	-260.011
12.4348	165	186.396	184.092	-262.838		16.8696	123	129.984	129.5	-253.492
12.445	180	186.242	183.902	-253.745		16.8901	123	129.945	129.467	-253.472
12.4553	178	186.09	183.714	-254.854		16.9105	101	129.906	129.433	-264.453
12.4655	185	185.938	183.525	-250.563		16.931	110	129.866	129.398	-259.933
12.4757	179	185.788	183.337	-254.073		16.9515	111	129.825	129.363	-259.413
12.486	215	185.64	183.149	-232.384		16.9719	112	129.783	129.326	-258.892
12.4962	202	185.492	182.962	-240.095		16.9924	114	129.74	129.289	-257.87
12.5064	191	185.346	182.776	-246.608		17.0128	101	129.697	129.251	-264.349
12.5167	183	185.202	182.589	-251.321		17.0333	147	129.653	129.211	-241.327
12.5269	188	185.059	182.403	-248.235		17.0538	121	129.608	129.171	-254.304
12.5371	183	184.917	182.218	-251.15		17.0742	119	129.563	129.131	-255.281
12.5473	200	184.777	182.033	-240.866		17.0947	120	129.517	129.089	-254.758
12.5576	172	184.639	181.848	-257.583		17.1151	142	129.47	129.047	-243.735
12.5678	198	184.502	181.664	-241.901		17.1356	123	129.422	129.003	-253.211
12.578	184	184.366	181.481	-250.22		17.1561	115	129.373	128.959	-257.187
12.5883	200	184.233	181.297	-240.54		17.1765	103	129.324	128.914	-263.162
12.5985	200	184.101	181.114	-240.461		17.197	113	129.274	128.869	-258.137
12.6087	204	183.971	180.932	-237.983		17.2174	125	129.224	128.822	-252.112
12.619	143	183.843	180.75	-274.506		17.2379	111	129.172	128.775	-259.086
12.6292	194	183.716	180.568	-243.83		17.2584	116	129.12	128.727	-256.56
12.6394	189	183.592	180.387	-246.755		17.2788	117	129.067	128.678	-256.034
12.6496	180	183.469	180.207	-252.081		17.2993	112	129.014	128.628	-258.507
12.6599	211	183.349	180.026	-233.409		17.3197	116	128.96	128.578	-256.48
12.6701	167	183.23	179.846	-259.738		17.3402	113	128.905	128.526	-257.952
12.6803	168	183.114	179.667	-259.068		17.3607	114	128.849	128.474	-257.425
12.6906	181	183	179.488	-251.2		17.3811	137	128.793	128.422	-245.897
12.7008	196	182.888	179.31	-242.133		17.4016	106	128.736	128.368	-261.368
12.711	175	182.779	179.131	-254.667		17.422	123	128.679	128.314	-252.839
12.7213	166	182.672	178.954	-260.003		17.4425	122	128.62	128.259	-253.31
12.7315	197	182.567	178.776	-241.34		17.463	119	128.561	128.203	-254.78
12.7417	164	182.465	178.6	-261.079		17.4834	107	128.502	128.147	-260.751
12.7519	167	182.366	178.423	-259.22		17.5039	113	128.442	128.09	-257.721
12.7622	166	182.269	178.247	-259.761		17.5244	130	128.381	128.032	-249.19
12.7724	177	182.176	178.072	-253.106		17.5448	116	128.319	127.973	-256.159
12.7826	219	182.085	177.896	-227.851		17.5653	118	128.257	127.914	-255.129
12.7929	186	181.997	177.722	-247.598		17.5857	128	128.194	127.854	-250.097
12.8031	187	181.913	177.547	-246.948		17.6062	100	128.131	127.794	-264.065
12.8133	218	181.832	177.374	-228.299		17.6267	133	128.067	127.732	-247.534
12.8236	190	181.754	177.2	-245.052		17.6471	111	128.002	127.671	-258.501
12.8338	191	181.679	177.027	-244.407		17.6676	108	127.937	127.608	-259.969
12.844	204	181.609	176.855	-236.565		17.688	125	127.871	127.545	-251.435
12.8543	188	181.542	176.682	-246.125		17.7085	105	127.805	127.481	-261.402
12.8645	168	181.479	176.511	-258.087		17.729	131	127.738	127.417	-248.369
12.8747	181	181.42	176.339	-250.252		17.7494	109	127.671	127.352	-259.336
12.8849	200	181.366	176.168	-238.82		17.7699	117	127.603	127.286	-255.302
12.8952	175	181.316	175.998	-253.79		17.7903	125	127.534	127.22	-251.267
12.9054	172	181.27	175.828	-255.562		17.8108	107	127.465	127.153	-260.233
12.9156	199	181.23	175.658	-239.338		17.8313	118	127.395	127.086	-254.697
12.9259	187	181.194	175.489	-246.516		17.8517	145	127.325	127.018	-241.162
12.9361	153	181.164	175.32	-266.898		17.8722	127	127.254	126.949	-250.127
12.9463	178	181.139	175.152	-251.883		17.8926	143	127.183	126.88	-242.091
12.9566	178	181.12	174.984	-251.872		17.9131	126	127.112	126.811	-250.556
12.9668	198	181.107	174.816	-239.864		17.9336	132	127.039	126.741	-247.519
12.977	198	181.101	174.649	-239.861		17.954	171	126.967	126.67	-227.983
12.9872	168	181.101	174.482	-257.861		17.9745	161	126.894	126.599	-232.947
12.9975	201	181.108	174.316	-238.065		17.9949	194	126.82	126.527	-216.41
13.0077	177	181.122	174.15	-252.473		18.0154	190	126.746	126.455	-218.373
13.0179	189	181.144	173.985	-245.286		18.0359	158	126.672	126.383	-234.336
13.0282	182	181.174	173.82	-249.504		18.0563	164	126.597	126.31	-231.298
13.0384	183	181.212	173.655	-248.927		18.0768	163	126.521	126.236	-231.761
13.0486	169	181.26	173.491	-257.356		18.0972	140	126.446	126.162	-243.223
13.0589	168	181.316	173.327	-257.99		18.1177	124	126.37	126.088	-251.185
13.0691	197	181.383	173.164	-240.63		18.1382	149	126.293	126.013	-238.647
13.0793	194	181.46	173.001	-242.476		18.1586	123	126.216	125.938	-251.608
13.0895	185	181.548	172.838	-247.929		18.1791	126	126.139	125.862	-250.07
13.0998	180	181.648	172.676	-250.989		18.1996	123	126.061	125.786	-251.53
13.11	152	181.76	172.515	-267.856		18.22	126	125.983	125.709	-249.992
13.1202	191	181.885	172.353	-244.531		18.2405	108	125.905	125.633	-258.952
13.1305	177	182.025	172.192	-253.015		18.2609	123	125.826	125.555	-251.413
13.1407	188	182.178	172.032	-246.507		18.2814	101	125.747	125.478	-262.373
13.1509	173	182.348	171.872	-255.609		18.3019	119	125.668	125.4	-253.334
13.1612	180	182.534	171.712	-251.52		18.3223	111	125.588	125.322	-257.294
13.1714	196	182.738	171.553	-242.043		18.3428	115	125.508	125.243	-255.254
13.1816	170	182.961	171.394	-257.777		18.3632	124	125.428	125.164	-250.714
13.1919	169	183.204	171.236	-258.522		18.3837	121	125.347	125.085	-252.173
13.2021	167	183.468	171.078	-259.881		18.4042	101	125.267	125.005	-262.134
13.2123	190	183.755	170.92	-246.253		18.4246	127	125.185	124.926	-249.093
13.2225	209	184.068	170.763	-235.041		18.4451	123	125.104	124.846	-251.052
13.2328	187	184.406	170.606	-248.444		18.4655	103	125.023	124.765	-261.012
13.243	207	184.773	170.45	-236.664		18.486	116	124.941	124.685	-254.47
13.2532	183	185.171	170.294	-251.303		18.5065	111	124.859	124.604	-256.93
13.2635	183	185.601	170.138	-251.561		18.5269	108	124.777	124.523	-258.389
13.2737	175	186.067	169.983	-256.64		18.5474	144	124.694	124.441	-240.347
13.2839	188	186.571	169.829	-249.143		18.5678	108	124.611	124.36	-258.305
13.2942	198	187.116	169.674	-243.47		18.5883	132	124.529	124.278	-246.264
13.3044	180	187.706	169.52	-254.624		18.6088	109	124.446	124.196	-257.723
13.3146	194	188.345	169.367	-246.607		18.6292	118	124.362	124.114	-253.181
13.3248	193	189.037	169.214	-247.622		18.6497	101	124.279	124.031	-261.639
13.3351	173	189.786	169.061	-260.072		18.6701	124	124.196	123.949	-250.098
13.3453	176	190.597	168.909	-258.758		18.6906	125	124.112	123.866	-249.556
13.3555	183	191.478	168.757	-255.087		18.7111	126	124.028	123.783	-249.014
13.3658	199	192.433	168.605	-246.06		18.7315	126	123.944	123.7	-248.972
13.376	182	193.47	168.454	-256.882		18.752	125	123.86	123.617	-249.43
13.3862	198	194.598	168.304	-247.959		18.7724	125	123.776	123.534	-249.388
13.3965	178	195.825	168.153	-260.695		18.7929	106	123.692	123.45	-258.846
13.4067	195	197.162	168.003	-251.297		18.8134	99	123.608	123.367	-262.304
13.4169	210	198.62	167.854	-243.172		18.8338	117	123.524	123.283	-253.262
13.4271	179	200.213	167.705	-262.728		18.8543	143	123.439	123.2	-240.22
13.4374	204	201.956	167.556	-248.774		18.8748	124	123.355	123.116	-249.678
13.4476	183	203.867	167.408	-262.52		18.8952	129	123.27	123.032	-247.135
13.4578	210	205.964	167.26	-247.578		18.9157	152	123.186	122.948	-235.593
13.4681	190	208.271	167.113	-260.963		18.9361	122	123.101	122.864	-250.55
13.4783	204	210.813	166.965	-254.088		18.9566	124	123.017	122.78	-249.508
13.4885	213	213.621	166.819	-250.373		18.9771	130	122.932	122.696	-246.466
13.4988	212	216.73	166.672	-252.838		18.9975	136	122.847	122.612	-243.423
13.509	224	220.18	166.527	-247.708		19.018	141	122.767	122.528	-240.883
13.5192	208	224.02	166.381	-259.612		19.0384	116	122.683	122.444	-253.341
13.5295	245	228.304	166.236	-239.982		19.0589	144	122.598	122.36	-239.299
13.5397	214	233.099	166.091	-261.459		19.0794	137	122.514	122.276	-242.757
13.5499	230	238.482	165.947	-255.089		19.0998	136	122.431	122.192	-243.215
13.5601	260	244.544	165.803	-240.726		19.1203	154	122.346	122.108	-234.173
13.5704	222	251.395	165.659	-267.637		19.1407	142	122.262	122.024	-240.131
13.5806	258	259.164	165.516	-250.698		19.1612	126	122.178	121.94	-248.089
13.5908	268	268.005	165.374	-250.003		19.1817	139	122.093	121.856	-241.547
13.6011	273	278.105	165.231	-253.063		19.2021	136	122.009	121.772	-243.005
13.6113	297	289.68	165.089	-245.608		19.2226	134	121.925	121.688	-243.963
13.6215	345	302.994	164.948	-224.796		19.2431	116	121.841	121.604	-252.921
13.6318	304	318.354	164.807	-258.612		19.2635	125	121.757	121.521	-248.379
13.642	329	336.122	164.666	-254.273		19.284	126	121.674	121.437	-247.837
13.6522	374	356.707	164.525	-239.624		19.3044	121	121.59	121.354	-250.295
13.6624	424	380.56	164.385	-223.936		19.3249	136	121.507	121.271	-242.754
13.6727	442	408.156	164.246	-229.694		19.3453	114	121.423	121.188	-253.712
13.6829	507	439.922	164.106	-209.753		19.3658	101	121.34	121.104	-260.17
13.6931	544	476.148	163.968	-209.289		19.3863	127	121.257	121.022	-247.129
13.7034	634	516.826	163.829	-179.696		19.4067	123	121.174	120.939	-249.087
13.7136	691	561.384	163.691	-172.23		19.4272	136	121.092	120.856	-242.546
13.7238	835	608.413	163.553	-170.23		19.4476	142	121.009	120.774	-239.505
13.7341	866	655.416	163.416	-163.65		19.4681	125	120.927	120.691	-247.964
13.7443	966	698.779	163.279	-153.65		19.4886	137	120.845	120.609	-241.923
13.7545	964	734.227	163.143	-160.136		19.509	147	120.763	120.527	-236.881
13.7647	904	757.723	163.006	-162.234		19.5295	155	120.681	120.446	-232.84
13.775	868	766.518	162.871	-189.111		19.55	127	120.6	120.364	-246.8
13.7852	760	759.841	162.735	-249.905		19.5704	123	120.518	120.283	-248.759
13.7954	655	738.817	162.6	-300.29		19.5909	119	120.437	120.201	-250.719
13.8057	616	706.1	162.465	-304.06		19.6113	130	120.357	120.12	-245.179
13.8159	539	665.194	162.331	-325.716		19.6318	139	120.276	120.04	-240.638
13.8261	539	619.826	162.197	-298.496		19.6523	130	120.196	119.959	-245.098
13.8364	503	573.377	162.064	-292.226		19.6727	166	120.116	119.879	-227.058
13.8466	394	528.465	161.931	-330.679		19.6932	154	120.036	119.799	-233.018
13.8568	402	486.76	161.798	-300.856		19.7136	132	119.956	119.719	-243.978
13.8671	391	449.128	161.666	-284.877		19.7341	150	119.877	119.639	-234.939
13.8773	327	415.819	161.534	-303.291		19.7546	147	119.798	119.56	-236.399
13.8875	289	386.686	161.402	-308.612		19.775	144	119.72	119.481	-237.86
13.8977	282	361.381	161.271	-297.629		19.7955	129	119.641	119.402	-245.321
13.908	282	339.469	161.14	-284.481		19.8159	142	119.563	119.324	-238.781
13.9182	311	320.509	161.009	-255.705		19.8364	111	119.485	119.246	-254.243
13.9284	275	304.083	160.879	-267.45		19.8569	116	119.408	119.168	-251.704
13.9387	279	289.817	160.749	-256.49		19.8773	113	119.331	119.09	-253.166
13.9489	262	277.392	160.62	-259.235		19.8978	135	119.254	119.013	-242.127
13.9591	240	266.53	160.491	-265.918		19.9183	145	119.178	118.936	-237.089
13.9694	229	256.998	160.362	-266.799		19.9387	150	119.101	118.859	-234.55
13.9796	217	248.601	160.234	-268.961		19.9592	118	119.026	118.783	-250.513
13.9898	226	241.173	160.106	-259.104		19.9796	120	118.95	118.707	-249.475
14	235	234.577	159.979	-249.746		20.0001	107	118.875	118.631	-255.938
14.0103	205	228.697	159.852	-264.218		20.0206	114	118.801	118.556	-252.4
14.0205	204	223.436	159.725	-261.662		20.041	118	118.726	118.481	-250.363
14.0307	205	218.711	159.598	-258.227		20.0615	107	118.652	118.406	-255.826
14.041	224	214.453	159.472	-244.272		20.0819	106	118.579	118.332	-256.289
14.0512	184	210.603	159.347	-265.962		20.1024	102	118.505	118.258	-258.252
14.0614	195	207.11	159.221	-257.266		20.1228	115	118.433	118.184	-251.716
14.0717	207	203.931	159.096	-248.159		20.1433	111	118.36	118.111	-253.68
14.0819	196	201.03	158.972	-253.018		20.1638	107	118.288	118.038	-255.644
14.0921	215	198.374	158.847	-240.024		20.1842	101	118.217	117.965	-258.608
14.1023	193	195.937	158.724	-251.762		20.2047	89	118.145	117.893	-264.572
14.1126	173	193.694	158.6	-262.416		20.2251	113	118.075	117.821	-252.537
14.1228	190	191.624	158.477	-250.974		20.2456	118	118.004	117.75	-250.002
14.133	195	189.71	158.354	-246.826		20.2661	118	117.934	117.679	-249.967
14.1433	161	187.936	158.232	-266.162		20.2865	98	117.865	117.608	-259.933
14.1535	167	186.287	158.11	-261.572		20.307	119	117.796	117.538	-249.398
14.1637	168	184.753	157.988	-260.052		20.3275	118	117.727	117.468	-249.863
14.174	184	183.321	157.867	-249.593		20.3479	110	117.659	117.399	-253.829
14.1842	184	181.982	157.746	-248.789		20.3684	104	117.591	117.33	-256.796
14.1944	176	180.728	157.625	-252.837		20.3888	115	117.524	117.261	-251.262
14.2046	172	179.552	157.505	-254.531		20.4093	128	117.457	117.193	-244.728
14.2149	192	178.446	157.385	-241.868		20.4298	118	117.39	117.125	-249.695
14.2251	206	177.404	157.265	-232.842		20.4502	111	117.324	117.058	-253.162
14.2353	192	176.422	157.146	-240.653		20.4707	106	117.259	116.991	-255.63
14.2456	151	175.493	157.027	-264.696		20.4911	108	117.194	116.925	-254.597
14.2558	166	174.615	156.909	-255.169		20.5116	106	117.129	116.859	-255.565
14.266	196	173.783	156.79	-236.67		20.5321	120	117.065	116.793	-248.532
14.2763	209	172.993	156.673	-228.396		20.5525	118	117.002	116.728	-249.501
14.2865	193	172.242	156.555	-237.545		20.573	109	116.939	116.663	-253.97
14.2967	173	171.528	156.438	-249.117		20.5934	103	116.876	116.599	-256.938
14.307	191	170.847	156.321	-237.908		20.6139	100	116.814	116.535	-258.407
14.3172	193	170.198	156.205	-236.319		20.6344	90	116.752	116.472	-263.376
14.3274	169	169.577	156.089	-250.346		20.6548	110	116.691	116.409	-253.345
14.3376	198	168.984	155.973	-232.59		20.6753	122	116.631	116.346	-247.315
14.3479	186	168.416	155.858	-239.45		20.6958	125	116.571	116.284	-245.786
14.3581	159	167.871	155.743	-255.323		20.7162	128	116.511	116.223	-244.256
14.3683	161	167.348	155.628	-253.809		20.7367	122	116.452	116.162	-247.226
14.3786	162	166.846	155.514	-252.908		20.7571	119	116.393	116.101	-248.696
14.3888	154	166.363	155.4	-257.418		20.7776	106	116.335	116.041	-255.167
14.399	165	165.898	155.286	-250.539		20.798	88	116.278	115.981	-264.139
14.4093	171	165.45	155.173	-246.67		20.8185	127	116.221	115.922	-244.611
14.4195	177	165.018	155.06	-242.811		20.839	117	116.164	115.863	-249.582
14.4297	159	164.601	154.947	-253.361		20.8594	118	116.108	115.805	-249.054
14.4399	143	164.197	154.835	-262.718		20.8799	111	116.053	115.747	-252.526
14.4502	161	163.808	154.723	-251.685		20.9003	106	115.998	115.69	-254.999
14.4604	141	163.43	154.612	-263.458		20.9208	90	115.944	115.633	-262.972
14.4706	153	163.065	154.5	-256.039		20.9413	110	115.89	115.576	-252.945
14.4809	162	162.71	154.389	-250.426		20.9617	109	115.837	115.52	-253.418
14.4911	139	162.367	154.279	-264.02		20.9822	104	115.784	115.465	-255.892
14.5013	164	162.033	154.169	-248.82		21.0027	114	115.732	115.41	-250.866
14.5116	173	161.709	154.059	-243.225		21.0231	106	115.68	115.356	-254.84
14.5218	185	161.393	153.949	-235.836		21.0436	103	115.629	115.302	-256.315
14.532	173	161.087	153.84	-242.852		21.064	115	115.579	115.248	-250.29
14.5422	181	160.788	153.731	-237.873		21.0845	112	115.529	115.195	-251.764
14.5525	167	160.497	153.623	-246.098		21.105	114	115.479	115.143	-250.739
14.5627	166	160.213	153.514	-246.528		21.1254	114	115.43	115.091	-250.715
14.5729	166	159.937	153.406	-246.362		21.1459	118	115.382	115.039	-248.691
14.5832	162	159.667	153.299	-248.6		21.1663	100	115.335	114.988	-257.668
14.5934	150	159.403	153.192	-255.642		21.1868	94	115.288	114.937	-260.644
14.6036	149	159.145	153.085	-256.087		21.2073	117	115.241	114.887	-249.12
14.6139	149	158.893	152.978	-255.936		21.2277	115	115.195	114.838	-250.097
14.6241	162	158.647	152.872	-247.988		21.2482	107	115.15	114.788	-254.075
14.6343	145	158.406	152.766	-258.044		21.2686	117	115.105	114.74	-249.053
14.6446	147	158.17	152.66	-256.702		21.2891	91	115.061	114.692	-262.031
14.6548	171	157.938	152.555	-242.163		21.3096	107	115.017	114.644	-254.008
14.665	152	157.712	152.45	-253.427		21.33	119	114.974	114.597	-247.987
14.6752	163	157.489	152.346	-246.693		21.3505	140	114.932	114.55	-237.466
14.6855	164	157.271	152.241	-245.963		21.371	103	114.89	114.504	-255.945
14.6957	143	157.057	152.137	-258.434		21.3914	116	114.849	114.458	-249.424
14.7059	169	156.847	152.034	-242.708		21.4119	102	114.808	114.413	-256.404
14.7162	147	156.641	151.931	-255.785		21.4323	119	114.768	114.368	-247.884
14.7264	139	156.438	151.828	-260.463		21.4528	110	114.729	114.324	-252.364
14.7366	158	156.239	151.725	-248.943		21.4733	106	114.69	114.28	-254.345
14.7469	137	156.043	151.623	-261.426		21.4937	113	114.652	114.237	-250.826
14.7571	171	155.851	151.521	-240.911		21.5142	114	114.615	114.194	-250.308
14.7673	156	155.661	151.419	-249.797		21.5346	126	114.578	114.152	-244.289
14.7775	152	155.474	151.317	-252.084		21.5551	117	114.542	114.11	-248.771
14.7878	166	155.291	151.216	-243.575		21.5755	111	114.506	114.069	-251.753
14.798	158	155.11	151.116	-248.266		21.596	130	114.471	114.028	-242.236
14.8082	164	154.931	151.015	-244.559		21.6165	113	114.437	113.987	-250.719
14.8185	164	154.756	150.915	-244.454		21.6369	106	114.403	113.947	-254.202
14.8287	135	154.583	150.815	-261.75		21.6574	110	114.37	113.908	-252.185
14.8389	158	154.412	150.716	-247.847		21.6779	119	114.338	113.869	-247.669
14.8492	147	154.243	150.617	-254.346		21.6983	86	114.306	113.83	-264.153
14.8594	166	154.077	150.518	-242.846		21.7188	129	114.275	113.792	-242.637
14.8696	126	153.913	150.419	-266.748		21.7392	134	114.245	113.755	-240.123
14.8798	147	153.751	150.321	-254.051		21.7597	124	114.215	113.718	-245.107
14.8901	157	153.591	150.223	-247.955		21.7802	116	114.186	113.681	-249.093
14.9003	145	153.434	150.125	-255.06		21.8006	116	114.158	113.645	-249.079
14.9105	154	153.278	150.028	-249.567		21.8211	142	114.131	113.609	-236.065
14.9208	142	153.124	149.931	-256.674		21.8415	108	114.104	113.574	-253.052
14.931	138	152.971	149.834	-258.983		21.862	126	114.078	113.539	-244.039
14.9412	141	152.821	149.738	-257.093		21.8825	107	114.052	113.505	-253.526
14.9515	150	152.672	149.642	-251.603		21.9029	126	114.027	113.471	-244.013
14.9617	163	152.525	149.546	-243.715		21.9234	114	114.004	113.437	-250.002
14.9719	158	152.379	149.451	-246.627		21.9438	142	113.98	113.404	-235.99
14.9822	159	152.235	149.356	-245.941		21.9643	130	113.958	113.372	-241.979
14.9924	146	152.093	149.261	-253.656		21.9848	147	113.936	113.339	-233.468
15.0026	139	151.952	149.166	-257.771		22.0052	175	113.915	113.308	-219.458
15.0128	151	151.813	149.072	-250.488		22.0257	144	113.895	113.276	-234.947
15.0231	168	151.674	148.978	-240.204		22.0462	203	113.876	113.246	-205.438
15.0333	147	151.538	148.884	-252.723		22.0666	169	113.857	113.215	-222.429
15.0435	159	151.402	148.791	-245.441		22.0871	171	113.84	113.185	-221.42
15.0538	151	151.268	148.698	-250.161		22.1075	194	113.823	113.156	-209.911
15.064	162	151.135	148.605	-243.481		22.128	177	113.807	113.127	-218.404
15.0742	157	151.004	148.513	-246.402		22.1485	184	113.792	113.098	-214.896
15.0845	171	150.873	148.421	-237.924		22.1689	178	113.778	113.07	-217.889
15.0947	147	150.744	148.329	-252.246		22.1894	146	113.765	113.042	-233.882
15.1049	158	150.616	148.237	-245.57		22.2098	163	113.947	113.015	-225.474
15.1151	156	150.489	148.146	-246.693		22.2303	146	113.937	112.988	-233.969
15.1254	164	150.364	148.055	-241.818		22.2508	132	113.928	112.961	-240.964
15.1356	150	150.239	147.964	-250.143		22.2712	149	113.919	112.935	-232.459
15.1458	134	150.115	147.874	-259.669		22.2917	145	113.959	112.909	-234.48
15.1561	141	149.993	147.784	-255.396		22.3121	152	113.953	112.884	-230.976
15.1663	140	149.871	147.694	-255.923		22.3326	126	113.948	112.859	-243.974
15.1765	152	149.75	147.604	-248.65		22.3531	156	113.944	112.834	-228.972
15.1868	131	149.631	147.515	-261.179		22.3735	128	113.941	112.81	-242.97
15.197	132	149.512	147.426	-260.507		22.394	154	113.94	112.786	-229.97
15.2072	168	149.394	147.338	-238.836		22.4144	128	113.94	112.762	-242.97
15.2174	156	149.277	147.249	-245.966		22.4349	133	113.941	112.739	-240.47
15.2277	145	149.161	147.161	-252.497		22.4554	126	113.943	112.717	-243.971
15.2379	142	149.046	147.073	-254.228		22.4758	126	113.947	112.694	-243.974
15.2481	139	148.932	146.986	-255.959		22.4963	123	113.952	112.672	-245.476
15.2584	158	148.818	146.899	-244.491		22.5167	120	113.959	112.651	-246.98
15.2686	168	148.705	146.812	-238.423		22.5372	124	113.967	112.629	-244.983
15.2788	149	148.594	146.725	-249.756		22.5577	118	113.977	112.609	-247.988
15.2891	144	148.483	146.639	-252.69		22.5781	144	113.989	112.588	-234.994
15.2993	143	148.372	146.553	-253.223		22.5986	132	114.002	112.568	-241.001
15.3095	158	148.263	146.467	-244.158		22.619	135	114.017	112.548	-239.508
15.3198	136	148.154	146.381	-257.292		22.6395	135	114.034	112.528	-239.517
15.33	150	148.046	146.296	-248.828		22.66	109	114.054	112.509	-252.527
15.3402	160	147.939	146.211	-242.763		22.6804	110	114.075	112.49	-252.037
15.3504	170	147.832	146.126	-236.699		22.7009	149	114.098	112.472	-232.549
15.3607	121	147.726	146.042	-266.036		22.7213	134	114.124	112.454	-240.062
15.3709	137	147.621	145.958	-256.373		22.7418	147	114.153	112.436	-233.577
15.3811	153	147.517	145.874	-246.71		22.7623	115	114.184	112.418	-249.592
15.3914	149	147.413	145.79	-249.048		22.7827	144	114.218	112.401	-235.109
15.4016	148	147.31	145.707	-249.586		22.8032	132	114.255	112.384	-241.127
15.4118	148	147.207	145.624	-249.524		22.8237	134	114.295	112.367	-240.148
15.4221	170	147.105	145.541	-236.263		22.8441	120	114.339	112.351	-247.169
15.4323	170	147.004	145.459	-236.202		22.8646	123	114.386	112.335	-245.693
15.4425	172	146.903	145.377	-234.942		22.885	138	114.437	112.319	-238.219
15.4527	147	146.803	145.295	-249.882		22.9055	115	114.492	112.304	-249.746
15.463	150	146.704	145.213	-248.022		22.926	111	114.551	112.289	-251.775
15.4732	147	146.605	145.132	-249.763		22.9464	138	114.616	112.274	-238.308
15.4834	154	146.507	145.051	-245.504		22.9669	103	114.685	112.259	-255.843
15.4937	147	146.409	144.97	-249.645		22.9873	121	114.76	112.245	-246.88
15.5039	160	146.312	144.889	-241.787		23.0078	114	114.841	112.231	-250.421
15.5141	153	146.215	144.809	-245.929		23.0282	115	114.929	112.217	-249.964
15.5244	151	146.119	144.729	-247.071		23.0487	114	115.024	112.203	-250.512
15.5346	130	146.024	144.649	-259.614		23.0692	113	115.126	112.19	-251.063
15.5448	146	145.929	144.569	-249.957		23.0896	122	115.237	112.177	-246.619
15.555	157	145.834	144.49	-243.3		23.1101	114	115.356	112.164	-250.678
15.5653	174	145.74	144.411	-233.044		23.1306	131	115.486	112.151	-242.243
15.5755	143	145.647	144.332	-251.588		23.151	116	115.627	112.139	-249.814
15.5857	166	145.554	144.254	-237.732		23.1715	128	115.78	112.126	-243.89
15.596	170	145.462	144.176	-235.277		23.1919	112	115.947	112.115	-251.974
15.6062	191	145.37	144.098	-222.622		23.2124	116	116.128	112.103	-250.064
15.6164	193	145.279	144.02	-221.367		23.2329	152	116.326	112.091	-232.163
15.6267	199	145.188	143.943	-217.713		23.2533	128	116.542	112.08	-244.271
15.6369	219	145.097	143.865	-205.658		23.2738	141	116.779	112.069	-237.889
15.6471	229	145.007	143.788	-199.604		23.2942	127	117.039	112.058	-245.019
15.6574	253	144.918	143.712	-185.151		23.3147	127	117.325	112.047	-245.162
15.6676	227	144.829	143.635	-200.697		23.3352	121	117.64	112.037	-248.32
15.6778	202	144.74	143.559	-215.644		23.3556	114	117.989	112.026	-251.994
15.688	213	144.652	143.483	-208.991		23.3761	127	118.375	112.016	-245.688
15.6983	201	144.565	143.408	-216.139		23.3966	149	118.805	112.006	-234.903
15.7085	191	144.477	143.332	-222.086		23.417	143	119.285	111.996	-238.143
15.7187	172	144.391	143.257	-233.435		23.4375	107	119.822	111.986	-256.411
15.729	171	144.304	143.182	-233.982		23.4579	129	120.427	111.977	-245.714
15.7392	151	144.218	143.108	-245.931		23.4784	129	121.109	111.967	-246.054
15.7494	147	144.133	143.033	-248.28		23.4989	114	121.883	111.958	-253.941
15.7597	162	144.048	142.959	-239.229		23.5193	138	122.765	111.949	-242.382
15.7699	155	143.963	142.885	-243.378		23.5398	138	123.777	111.94	-242.888
15.7801	153	143.879	142.811	-244.527		23.5602	135	124.943	111.931	-244.971
15.7903	146	143.795	142.738	-248.677		23.5807	146	126.297	111.923	-240.149
15.8006	165	143.712	142.665	-237.227		23.6012	134	127.879	111.914	-246.94
15.8108	158	143.629	142.592	-241.377		23.6216	144	129.743	111.906	-242.871
15.821	146	143.546	142.519	-248.528		23.6421	130	131.956	111.897	-250.978
15.8313	146	143.464	142.447	-248.478		23.6625	135	134.705	111.889	-249.852
15.8415	152	143.382	142.375	-244.829		23.683	153	137.919	111.881	-242.459
15.8517	135	143.301	142.303	-254.981		23.7035	145	141.855	111.873	-248.428
15.862	136	143.22	142.231	-254.332		23.7239	168	146.732	111.865	-239.366
15.8722	147	143.139	142.16	-247.683		23.7444	148	152.878	111.857	-252.439
15.8824	147	143.059	142.088	-247.635		23.7648	173	160.672	111.849	-243.836
15.8926	146	142.979	142.017	-248.187		23.7853	166	170.722	111.841	-252.361
15.9029	151	142.899	141.947	-245.139		23.8058	209	183.848	111.834	-237.424
15.9131	113	142.82	141.876	-267.892		23.8262	214	201.142	111.826	-243.571
15.9233	137	142.741	141.806	-253.445		23.8467	230	223.933	111.819	-246.966
15.9336	135	142.663	141.736	-254.598		23.8671	273	253.406	111.811	-240.203
15.9438	169	142.585	141.666	-234.151		23.8876	316	289.425	111.804	-236.713
15.954	137	142.507	141.597	-253.304		23.9081	366	328.033	111.796	-231.017
15.9643	132	142.43	141.527	-256.258		23.9285	429	359.315	111.789	-215.157
15.9745	150	142.353	141.458	-245.412		23.949	458	371.275	111.782	-206.637
15.9847	152	142.276	141.389	-244.166		23.9694	394	360.454	111.774	-233.227
15.995	149	142.199	141.321	-245.919		23.9899	391	334.186	111.767	-221.593
16.0052	116	142.123	141.252	-265.674		24.0104	325	301.376	111.76	-238.188
16.0154	138	142.048	141.184	-252.429		24.0308	248	267.845	111.753	-259.923
16.0256	145	141.972	141.116	-248.183		24.0513	221	237.481	111.745	-258.24
16.0359	168	141.897	141.049	-234.338		24.0717	177	212.313	111.738	-267.656
16.0461	124	141.823	140.981	-260.694		24.0922	160	192.534	111.731	-266.267
16.0563	122	141.748	140.914	-261.849		24.1127	150	177.333	111.724	-263.666
16.0666	119	141.674	140.847	-263.604		24.1331	121	165.699	111.716	-272.349
16.0768	143	141.6	140.78	-249.16		24.1536	140	156.729	111.709	-258.365
16.087	151	141.527	140.713	-244.316		24.1741	140	149.732	111.702	-254.866
16.0973	150	141.454	140.647	-244.872		24.1945	135	144.204	111.695	-254.602
16.1075	143	141.381	140.581	-249.029		24.215	107	139.777	111.687	-266.389
16.1177	160	141.309	140.515	-238.785		24.2354	123	136.186	111.68	-256.593
16.1279	145	141.237	140.449	-247.742		24.2559	106	133.24	111.672	-263.62
16.1382	132	141.165	140.384	-255.499		24.2764	119	130.795	111.665	-255.898
16.1484	148	141.093	140.319	-245.856		24.2968	121	128.747	111.657	-253.874
16.1586	125	141.022	140.254	-259.613		24.3173	98	127.014	111.65	-264.507
16.1689	130	140.951	140.189	-256.571		24.3377	114	125.537	111.642	-255.768
16.1791	147	140.88	140.124	-246.328		24.3582	108	124.267	111.634	-258.134
16.1893	135	140.81	140.06	-253.486		24.3787	90	123.169	111.626	-266.584
16.1996	128	140.74	139.996	-257.644		24.3991	116	122.212	111.619	-253.106
16.2098	136	140.67	139.932	-252.802		24.4196	119	121.374	111.611	-251.187
16.22	119	140.601	139.868	-262.961		24.44	124	120.635	111.602	-248.317
16.2302	124	140.532	139.805	-259.919		24.4605	109	119.981	111.594	-255.49
16.2405	142	140.463	139.742	-249.078		24.481	121	119.399	111.586	-249.2
16.2507	152	140.394	139.679	-243.036		24.5014	106	118.879	111.578	-256.44
16.2609	130	140.326	139.616	-256.196		24.5219	127	118.412	111.569	-245.706
16.2712	141	140.258	139.553	-249.555		24.5423	106	117.992	111.561	-255.996
16.2814	148	140.19	139.491	-245.314		24.5628	103	117.611	111.552	-257.305
16.2916	138	140.123	139.429	-251.274		24.5833	94	117.266	111.543	-261.633
16.3019	146	140.055	139.367	-246.433		24.6037	115	116.953	111.534	-250.976
16.3121	137	139.988	139.305	-251.793		24.6242	106	116.666	111.525	-255.333
16.3223	139	139.922	139.243	-250.553		24.6446	136	116.403	111.516	-240.202
16.3326	132	139.855	139.182	-254.713		24.6651	116	116.162	111.506	-250.081
16.3428	156	139.789	139.121	-240.273		24.6856	112	115.94	111.497	-251.97
16.353	138	139.723	139.06	-251.034		24.706	114	115.736	111.487	-250.868
16.3632	114	139.658	138.999	-265.395		24.7265	108	115.546	111.477	-253.773
16.3735	129	139.593	138.939	-256.356		24.7469	125	115.37	111.467	-245.185
16.3837	135	139.528	138.878	-252.717		24.7674	115	115.207	111.457	-250.103
16.3939	144	139.463	138.818	-247.278		24.7879	106	115.055	111.446	-254.528
16.4042	153	139.398	138.758	-241.839		24.8083	125	114.913	111.436	-244.957
16.4144	137	139.334	138.698	-251.4		24.8288	103	114.78	111.425	-255.89
16.4246	127	139.27	138.639	-257.362		24.8493	114	114.655	111.414	-250.327
16.4349	123	139.206	138.58	-259.724		24.8697	116	114.539	111.403	-249.269
16.4451	143	139.143	138.521	-247.686		24.8902	116	114.429	111.391	-249.214
16.4553	128	139.079	138.462	-256.647		24.9106	119	114.325	111.38	-247.662
16.4655	143	139.016	138.403	-247.61		24.9311	107	114.227	111.368	-253.613
16.4758	110	138.954	138.344	-267.372		24.9516	108	114.135	111.356	-253.067
16.486	104	138.891	138.286	-270.935		24.972	112	114.047	111.344	-251.024
16.4962	124	138.829	138.228	-258.897		24.9925	97	113.964	111.332	-258.482
16.5065	132	138.767	138.17	-254.06		25.0129	122	113.886	111.319	-245.943
16.5167	134	138.705	138.112	-252.823		25.0334	110	113.81	111.306	-251.905
16.5269	130	138.644	138.055	-255.186		25.0539	102	113.739	111.293	-255.869
16.5372	130	138.582	137.998	-255.149		25.0743	107	113.671	111.28	-253.335
16.5474	139	138.521	137.94	-249.713		25.0948	105	113.605	111.266	-254.303
16.5576	130	138.46	137.883	-255.076		25.1152	102	113.543	111.252	-255.772
16.5678	126	138.4	137.827	-257.44		25.1357	120	113.483	111.238	-246.742
16.5781	138	138.34	137.77	-250.204		25.1562	105	113.425	111.224	-254.213
16.5883	145	138.279	137.714	-245.967		25.1766	123	113.37	111.209	-245.185
16.5985	133	138.22	137.658	-253.132		25.1971	141	113.317	111.194	-236.159
16.6088	138	138.16	137.602	-250.096		25.2175	117	113.265	111.179	-248.132
16.619	125	138.1	137.546	-257.86		25.238	120	113.216	111.164	-246.608
16.6292	141	138.041	137.49	-248.225		25.2585	105	113.168	111.148	-254.084
16.6395	131	137.982	137.435	-254.189		25.2789	123	113.121	111.132	-245.06
16.6497	120	137.924	137.38	-260.754		25.2994	113	113.076	111.116	-250.038
16.6599	154	137.865	137.324	-240.319		25.3198	123	113.033	111.099	-245.017
16.6701	155	137.807	137.27	-239.684		25.3403	122	112.99	111.082	-245.495
16.6804	146	137.749	137.215	-245.049		25.3608	102	112.949	111.065	-255.475
16.6906	115	137.691	137.16	-263.615		25.3812	110	112.909	111.047	-251.454
16.7008	129	137.633	137.106	-255.18		25.4017	124	112.869	111.03	-244.435
16.7111	136	137.576	137.052	-250.946		25.4221	112	112.831	111.011	-250.416
16.7213	106	137.519	136.998	-268.911		25.4426	104	112.794	110.993	-254.397
16.7315	125	137.462	136.944	-257.477		25.4631	112	112.757	110.974	-250.379
16.7418	139	137.405	136.891	-249.043		25.4835	113	112.721	110.955	-249.861
16.752	126	137.348	136.837	-256.809		25.504	95	112.686	110.936	-258.843
16.7622	124	137.292	136.784	-257.975		25.5245	106	112.651	110.916	-253.326
16.7725	133	137.236	136.731	-252.542		25.5449	90	112.617	110.896	-261.308
16.7827	143	137.18	136.678	-246.508		25.5654	112	112.584	110.875	-250.292
16.7929	138	137.124	136.625	-249.474		25.5858	101	112.551	110.855	-255.775
16.8031	137	137.069	136.573	-250.041		25.6063	100	112.518	110.833	-256.259
16.8134	163	137.014	136.521	-234.408		25.6268	117	112.486	110.812	-247.743
16.8236	131	136.959	136.468	-253.575		25.6472	124	112.454	110.79	-244.227
16.8338	145	136.904	136.416	-245.142		25.6677	130	112.423	110.768	-241.212
16.8441	150	136.849	136.365	-242.109		25.6881	95	112.392	110.745	-258.696
16.8543	109	136.795	136.313	-266.677		25.7086	94	112.361	110.722	-259.18
16.8645	114	136.74	136.261	-263.644		25.7291	101	112.331	110.699	-255.666
16.8748	170	136.686	136.21	-230.012		25.7495	115	112.301	110.675	-248.65
16.885	122	136.632	136.159	-258.779		25.77	127	112.271	110.651	-242.636
16.8952	142	136.579	136.108	-246.747		25.7904	97	112.241	110.627	-257.62
16.9054	122	136.525	136.057	-258.715		25.8109	108	112.212	110.602	-252.106
16.9157	145	136.472	136.007	-244.883		25.8314	104	112.183	110.577	-254.091
16.9259	120	136.419	135.956	-259.851		25.8518	109	112.154	110.551	-251.577
16.9361	130	136.366	135.906	-253.82		25.8723	116	112.125	110.525	-248.062
16.9464	126	136.313	135.856	-256.188		25.8927	110	112.096	110.499	-251.048
16.9566	129	136.261	135.806	-254.357		25.9132	104	112.067	110.472	-254.034
16.9668	141	136.209	135.756	-247.125		25.9337	112	112.038	110.444	-250.019
16.9771	130	136.157	135.706	-253.694		25.9541	108	112.01	110.417	-252.005
16.9873	117	136.105	135.657	-261.463		25.9746	111	111.981	110.389	-250.49
16.9975	146	136.053	135.608	-244.032		25.995	108	111.953	110.36	-251.976
17.0077	117	136.001	135.558	-261.401		26.0155	115	111.925	110.331	-248.463
17.018	126	135.95	135.509	-255.97		26.036	81	111.896	110.302	-265.448
17.0282	128	135.899	135.461	-254.739		26.0564	116	111.868	110.272	-247.934
17.0384	129	135.848	135.412	-254.109		26.0769	109	111.84	110.242	-251.42
17.0487	135	135.797	135.363	-250.478		26.0973	111	111.811	110.212	-250.405
17.0589	128	135.746	135.315	-254.648		26.1178	106	111.783	110.18	-252.892
17.0691	139	135.696	135.267	-248.018		26.1383	73	111.755	110.149	-269.377
17.0794	128	135.646	135.219	-254.588		26.1587	108	111.727	110.117	-251.863
17.0896	112	135.596	135.171	-264.158		26.1792	112	111.699	110.085	-249.85
17.0998	136	135.546	135.123	-249.728		26.1996	117	111.67	110.052	-247.335
17.1101	119	135.496	135.076	-259.898		26.2201	85	111.642	110.019	-263.321
17.1203	134	135.446	135.028	-250.868		26.2406	100	111.614	109.985	-255.807
17.1305	135	135.397	134.981	-250.238		26.261	89	111.586	109.951	-261.293
17.1407	124	135.348	134.934	-256.809		26.2815	84	111.558	109.916	-263.779
17.151	166	135.299	134.887	-231.579		26.302	91	111.53	109.881	-260.265
17.1612	126	135.25	134.84	-255.55		26.3224	112	111.501	109.845	-249.75
17.1714	132	135.201	134.794	-251.921		26.3429	95	111.473	109.809	-258.236
17.1817	121	135.153	134.747	-258.492		26.3633	112	111.445	109.773	-249.722
17.1919	147	135.105	134.701	-242.863		26.3838	121	111.417	109.736	-245.208
17.2021	125	135.056	134.655	-256.034		26.4043	108	111.389	109.699	-251.695
17.2124	152	135.008	134.609	-239.805		26.4247	122	111.361	109.661	-244.68
17.2226	120	134.961	134.563	-258.977		26.4452	108	111.333	109.622	-251.667
17.2328	134	134.913	134.517	-250.548		26.4656	95	111.305	109.583	-258.152
17.243	123	134.865	134.472	-257.119		26.4861	130	111.278	109.544	-240.639
17.2533	128	134.818	134.426	-254.091		26.5066	90	111.25	109.504	-260.625
17.2635	109	134.771	134.381	-265.463		26.527	106	111.209	109.464	-252.605
17.2737	151	134.724	134.336	-240.234		26.5475	100	111.181	109.423	-255.59
17.284	124	134.677	134.291	-256.406		26.5679	130	111.149	109.382	-240.575
17.2942	133	134.631	134.246	-250.979		26.5884	117	111.122	109.34	-247.061
17.3044	120	134.584	134.201	-258.75		26.6089	112	111.097	109.298	-249.548
17.3147	121	134.538	134.157	-258.123		26.6293	107	111.07	109.255	-252.035
17.3249	135	134.492	134.112	-249.695		26.6498	130	111.044	109.212	-240.522
17.3351	121	134.445	134.068	-258.067		26.6702	129	111.018	109.168	-241.009
17.3453	149	134.4	134.024	-241.24		26.6907	120	110.993	109.124	-245.496
17.3556	143	134.354	133.98	-244.812		26.7112	93	110.967	109.079	-258.983
17.3658	119	134.308	133.936	-259.185		26.7316	107	110.943	109.033	-251.971
17.376	118	134.263	133.892	-259.758		26.7521	119	110.918	108.988	-245.959
17.3863	148	134.218	133.849	-241.731		26.7725	99	110.894	108.941	-255.947
17.3965	137	134.173	133.805	-248.304		26.793	99	110.871	108.894	-255.935
17.4067	110	134.128	133.762	-264.477		26.8135	114	110.849	108.847	-248.424
17.417	105	134.083	133.719	-267.45		26.8339	102	110.827	108.799	-254.413
17.4272	128	134.038	133.676	-253.623		26.8544	124	110.806	108.751	-243.403
17.4374	126	133.994	133.633	-254.796		26.8748	117	110.786	108.702	-246.893
17.4477	126	133.949	133.59	-254.769		26.8953	114	110.767	108.653	-248.383
17.4579	127	133.905	133.547	-254.143		26.9158	100	110.749	108.603	-255.375
17.4681	124	133.861	133.505	-255.917		26.9362	125	110.733	108.552	-242.867
17.4783	125	133.817	133.463	-255.29		26.9567	104	110.718	108.501	-253.359
17.4886	153	133.776	133.42	-238.466		26.9772	114	110.704	108.45	-248.352
17.4988	122	133.732	133.378	-257.039		26.9976	131	110.692	108.398	-239.846
17.509	108	133.689	133.336	-265.413		27.0181	97	110.682	108.345	-256.841
17.5193	120	133.645	133.294	-258.187		27.0385	112	110.675	108.292	-249.338
17.5295	117	133.602	133.253	-259.961		27.059	106	110.67	108.238	-252.335
17.5397	129	133.559	133.211	-252.735		27.0795	111	110.667	108.184	-249.833
17.55	135	133.516	133.17	-249.11		27.0999	105	110.668	108.13	-252.834
17.5602	124	133.475	133.128	-255.685		27.1204	105	110.672	108.074	-252.836
17.5704	115	133.432	133.087	-261.059		27.1408	120	110.68	108.019	-245.34
17.5806	133	133.39	133.046	-250.234		27.1613	94	110.693	107.962	-258.346
17.5909	127	133.347	133.005	-253.808		27.1818	111	110.711	107.905	-249.856
17.6011	134	133.305	132.964	-249.583		27.2022	111	110.734	107.848	-249.867
17.6113	98	133.263	132.924	-271.158		27.2227	113	110.764	107.79	-248.882
17.6216	117	133.221	132.883	-259.733		27.2431	120	110.801	107.732	-245.4
17.6318	122	133.179	132.843	-256.707		27.2636	117	110.847	107.673	-246.923
17.642	134	133.138	132.802	-249.483		27.2841	117	110.903	107.613	-246.952
17.6523	136	133.096	132.762	-248.258		27.3045	108	110.97	107.553	-251.485
17.6625	129	133.055	132.722	-252.433		27.325	115	111.051	107.493	-248.025
17.6727	118	133.014	132.682	-259.008		27.3454	119	111.147	107.431	-246.073
17.6829	126	132.973	132.642	-254.184		27.3659	141	111.261	107.37	-235.131
17.6932	140	132.932	132.603	-245.759		27.3864	103	111.396	107.308	-254.198
17.7034	132	132.891	132.563	-250.535		27.4068	96	111.557	107.245	-257.779
17.7136	146	132.85	132.523	-242.11		27.4273	103	111.749	107.181	-254.375
17.7239	120	132.81	132.484	-257.686		27.4477	102	111.977	107.118	-254.988
17.7341	116	132.769	132.445	-260.061		27.4682	117	112.25	107.053	-247.625
17.7443	133	132.729	132.406	-249.837		27.4887	108	112.578	106.988	-252.289
17.7546	105	132.689	132.367	-266.613		27.5091	116	112.973	106.923	-248.487
17.7648	116	132.649	132.328	-259.989		27.5296	122	113.454	106.857	-245.727
17.775	141	132.609	132.289	-244.965		27.55	112	114.041	106.79	-251.02
17.7853	143	132.569	132.25	-243.741		27.5705	118	114.766	106.723	-248.383
17.7955	142	132.529	132.212	-244.317		27.591	127	115.669	106.655	-244.334
17.8057	150	132.49	132.173	-239.494		27.6114	108	116.805	106.587	-254.403
17.8159	127	132.45	132.135	-253.27		27.6319	114	118.251	106.518	-252.125
17.8262	133	132.411	132.097	-249.647		27.6523	127	120.114	106.449	-246.557
17.8364	129	132.372	132.059	-252.023		27.6728	105	122.541	106.379	-258.771
17.8466	141	132.333	132.021	-244.8		27.6933	132	125.734	106.309	-246.867
17.8569	138	132.294	131.983	-246.576		27.7137	120	129.951	106.238	-254.976
17.8671	115	132.255	131.945	-260.353		27.7342	130	135.466	106.166	-252.733
17.8773	130	132.216	131.907	-251.33		27.7547	127	142.422	106.094	-257.711
17.8876	160	132.178	131.87	-233.307		27.7751	132	150.441	106.022	-259.221
17.8978	170	132.139	131.832	-227.283		27.7956	129	158.062	105.948	-264.531
17.908	155	132.101	131.795	-236.261		27.816	136	162.772	105.875	-263.386
17.9182	153	132.063	131.758	-237.438		27.8365	125	162.76	105.801	-268.88
17.9285	170	132.024	131.721	-227.214		27.857	123	158.701	105.726	-267.851
17.9387	194	131.986	131.684	-212.792		27.8774	119	152.629	105.651	-266.815
17.9489	194	131.949	131.647	-212.769		27.8979	136	145.933	105.575	-254.966
17.9592	211	131.911	131.61	-202.547		27.9183	126	139.302	105.498	-256.651
17.9694	211	131.873	131.573	-202.524		27.9388	130	133.29	105.421	-251.645
17.9796	192	131.836	131.537	-213.902		27.9593	115	128.26	105.344	-256.63
17.9899	173	131.798	131.5	-225.279		27.9797	114	124.265	105.266	-255.132
18.0001	179	131.761	131.464	-221.657		28.0002	115	121.161	105.187	-253.081
18.0103	163	131.724	131.427	-231.234		28.0206	128	118.76	105.108	-245.38
18.0205	187	131.686	131.391	-216.812		28.0411	103	116.889	105.029	-256.945
18.0308	156	131.649	131.355	-235.389		28.0616	123	115.412	104.948	-246.206
18.041	167	131.613	131.319	-228.768		28.082	113	114.229	104.868	-250.614
18.0512	150	131.576	131.283	-238.946		28.1025	115	113.27	104.786	-249.135
18.0615	132	131.539	131.247	-249.723		28.1229	108	112.48	104.705	-252.24
18.0717	158	131.503	131.212	-234.102		28.1434	96	111.821	104.622	-257.911
18.0819	155	131.466	131.176	-235.88		28.1639	102	111.265	104.539	-254.632
18.0922	127	131.43	131.14	-252.658		28.1843	101	110.79	104.456	-254.895
18.1024	125	131.393	131.105	-253.836		28.2048	101	110.38	104.372	-254.69
18.1126	144	131.357	131.07	-242.414		28.2252	106	110.023	104.288	-252.012
18.1229	135	131.321	131.034	-247.793		28.2457	105	109.709	104.203	-252.355
18.1331	120	131.285	130.999	-256.771		28.2662	124	109.431	104.117	-242.715
18.1433	146	131.249	130.964	-241.149		28.2866	110	109.183	104.031	-249.591
18.1535	124	131.214	130.929	-254.328		28.3071	120	108.959	103.945	-244.48
18.1638	138	131.178	130.894	-245.907		28.3275	123	108.757	103.858	-242.879
18.174	122	131.143	130.86	-255.486		28.348	117	108.572	103.77	-245.786
18.1842	127	131.107	130.825	-252.464		28.3685	121	108.404	103.682	-243.702
18.1945	137	131.072	130.79	-246.443		28.3889	100	108.248	103.593	-254.124
18.2047	123	131.037	130.756	-254.822		28.4094	122	108.104	103.504	-243.052
18.2149	131	131.001	130.721	-250.001		28.4298	102	107.971	103.414	-252.986
18.2252	133	130.966	130.687	-248.78		28.4503	129	107.846	103.324	-239.423
18.2354	129	130.931	130.653	-251.159		28.4708	102	107.73	103.234	-252.865
18.2456	123	130.897	130.619	-254.738		28.4912	104	107.62	103.142	-251.81
18.2558	111	130.862	130.585	-261.917		28.5117	90	107.517	103.051	-258.759
18.2661	132	130.827	130.551	-249.296		28.5322	97	107.42	102.958	-255.21
18.2763	121	130.793	130.517	-255.876		28.5526	110	107.328	102.866	-248.664
18.2865	119	130.758	130.483	-257.055		28.5731	97	107.241	102.772	-255.12
18.2968	119	130.724	130.449	-257.034		28.5935	101	107.158	102.679	-253.079
18.307	149	130.689	130.416	-239.013		28.614	118	107.079	102.584	-244.54
18.3172	123	130.655	130.382	-254.593		28.6345	108	107.004	102.49	-249.502
18.3275	145	130.621	130.349	-241.373		28.6549	101	106.932	102.394	-252.966
18.3377	121	130.587	130.315	-255.752		28.6754	102	106.864	102.299	-252.432
18.3479	114	130.553	130.282	-259.932		28.6958	89	106.799	102.202	-258.899
18.3581	131	130.519	130.249	-249.711		28.7163	101	106.737	102.106	-252.869
18.3684	138	130.486	130.216	-245.492		28.7368	93	106.678	102.008	-256.839
18.3786	135	130.452	130.183	-247.271		28.7572	104	106.622	101.911	-251.311
18.3888	114	130.418	130.15	-259.851		28.7777	96	106.569	101.812	-255.285
18.3991	103	130.385	130.117	-266.431		28.7981	111	106.518	101.714	-247.759
18.4093	141	130.351	130.084	-243.611		28.8186	92	106.469	101.615	-257.235
18.4195	101	130.318	130.051	-267.591		28.8391	98	106.424	101.515	-254.212
18.4298	122	130.285	130.019	-254.971		28.8595	97	106.381	101.415	-254.69
18.44	126	130.252	129.986	-252.551		28.88	100	106.34	101.314	-253.17
18.4502	128	130.219	129.954	-251.331		28.9004	84	106.302	101.213	-261.151
18.4605	123	130.186	129.921	-254.312		28.9209	110	106.266	101.112	-248.133
18.4707	132	130.153	129.889	-248.892		28.9414	100	106.233	101.01	-253.117
18.4809	135	130.12	129.857	-247.072		28.9618	107	106.202	100.907	-249.601
18.4911	115	130.087	129.824	-259.052		28.9823	105	106.175	100.804	-250.588
18.5014	100	130.055	129.792	-268.033		29.0027	86	106.149	100.701	-260.075
18.5116	126	130.022	129.76	-252.413		29.0232	107	106.127	100.597	-249.564
18.5218	127	129.99	129.728	-251.794		29.0437	84	106.107	100.492	-261.053
18.5321	121	129.957	129.696	-255.374		29.0641	76	106.09	100.388	-265.045
18.5423	138	129.925	129.665	-245.155		29.0846	102	106.076	100.282	-252.038
18.5525	117	129.893	129.633	-257.736		29.105	103	106.065	100.177	-251.532
18.5628	131	129.86	129.601	-249.316		29.1255	94	106.057	100.071	-256.029
18.573	127	129.828	129.57	-251.697		29.146	98	106.052	99.964	-254.026
18.5832	126	129.796	129.538	-252.278		29.1664	93	106.051	99.857	-256.526
18.5934	129	129.764	129.507	-250.458		29.1869	82	106.053	99.7495	-262.026
18.6037	130	129.733	129.475	-249.84		29.2074	105	106.059	99.6416	-250.53
18.6139	118	129.701	129.444	-257.021		29.2278	91	106.068	99.5333	-257.534
18.6241	133	129.669	129.413	-248.001		29.2483	94	106.081	99.4245	-256.041
18.6344	126	129.637	129.381	-252.182		29.2687	89	106.098	99.3153	-258.549
18.6446	121	129.606	129.35	-255.164		29.2892	99	106.12	99.2057	-253.56
18.6548	126	129.574	129.319	-252.144		29.3097	119	106.146	99.0956	-243.573
18.6651	129	129.543	129.288	-250.326		29.3301	90	106.176	98.9851	-258.088
18.6753	126	129.512	129.257	-252.107		29.3506	112	106.211	98.8742	-247.106
18.6855	129	129.48	129.226	-250.288		29.371	108	106.251	98.7629	-249.125
18.6957	99	129.449	129.196	-268.269		29.3915	85	106.297	98.6512	-260.649
18.706	131	129.418	129.165	-249.051		29.412	101	106.347	98.539	-252.673
18.7162	118	129.387	129.134	-256.832		29.4324	112	106.404	98.4265	-247.202
18.7264	129	129.356	129.104	-250.214		29.4529	90	106.467	98.3136	-258.233
18.7367	130	129.325	129.073	-249.595		29.4733	92	106.536	98.2002	-257.268
18.7469	128	129.294	129.043	-250.776		29.4938	108	106.611	98.0865	-249.305
18.7571	130	129.263	129.012	-249.558		29.5143	111	106.694	97.9724	-247.847
18.7674	145	129.233	128.982	-240.54		29.5347	115	106.784	97.8578	-245.892
[truncated: 5,985 more rows]

[truncated: 6 more sheets: Supplementary Fig. 7, Supplementary Fig. 9, Supplementary Fig. 11, Supplementary Fig. 12, Supplementary Fig. 22, Supplementary Fig. 23]
